# Supplementary material for: N′-[(E)-3-Chloro-2-fluoro­benzyl­idene]-6-methyl­nicotinohydrazide monohydrate
Source: Acta Crystallogr Sect E Struct Rep Online. 2012 Jun 16;68(Pt 7):o2122. doi: 10.1107/S1600536812026736 (PMC3393933; doi:10.1107/S1600536812026736)
Supplement: Supplementary file 1 [file e-68-o2122-sup1.cif]

##############################################################################
#                                                                            #
# This CIF contains the data in a paper accepted for publication in          #
# Acta Crystallographica Section E. It conforms to the requirements of       #
# Notes for Authors for Acta Crystallographica Section E, and has been       #
# peer reviewed under the auspices of the IUCr Commission on Journals.       #
#                                                                            #
# Full details of the Crystallographic Information File format               #
# are given in the paper "The Crystallographic Information File (CIF):       #
# a New Standard Archive File for Crystallography" by S. R. Hall, F. H.      #
# Allen and I. D. Brown [Acta Cryst. (1991), A47, 655-685].                  #
#                                                                            #
# The current version of the core CIF dictionary is obtainable from          #
# ftp://ftp.iucr.org/pub/cif_core.dic.                                       #
#                                                                            #
# Software is freely available for graphical display of the structure(s)     #
# in this CIF. For information consult the CIF software page                 #
# http://www.iucr.org/resources/cif/software.                                #
#                                                                            #
# This file may be used for bona fide research purposes within the           #
# scientific community so long as proper attribution is given to the journal # 
# article from which it was obtained.                                        #
#                                                                            #
##############################################################################
data_global
_audit_creation_method     'form.cif (version 2.0)'
_journal_data_validation_number     ?
_journal_date_recd_electronic     2012-06-11
_journal_date_accepted     2012-06-13
_journal_name_full     'Acta Crystallographica, Section E'
_journal_year     2012
_journal_volume     68
_journal_issue      7
_journal_page_first     o2122
_journal_page_last     o2122
_journal_paper_category     QO
_journal_paper_doi     10.1107/S1600536812026736
_journal_coeditor_code     IS5156
_publ_contact_author_name     'Prof. Fun, Hoong-Kun'
_publ_contact_author_address
;
      X-ray Crystallography Unit
      School of Physics
      Universiti Sains Malaysia
      11800 USM, Penang
      MALAYSIA
;
_publ_contact_author_email     'hkfun@usm.my'
_publ_contact_author_fax     '604 6579150'
_publ_contact_author_phone     '604 6533652'
_publ_section_title
;
<i>N</i>'-[(<i>E</i>)-3-Chloro-2-fluorobenzylidene]-6-methylnicotinohydrazide
monohydrate
;
loop_
    _publ_author_name
    _publ_author_footnote
    _publ_author_address
    'Hoong-Kun Fun'
;
      Thomson Reuters ResearcherID: A-3561-2009.
;
;     X-ray Crystallography Unit
      School of Physics
      Universiti Sains Malaysia
      11800 USM, Penang
      Malaysia
;
    'Ching Kheng Quah'
;
      Thomson Reuters ResearcherID: A-5525-2009.
;
;
      X-ray Crystallography Unit
      School of Physics
      Universiti Sains Malaysia
      11800 USM, Penang
      Malaysia
;
    'P. C. Shyma' ?
;
      Department of Studies in Chemistry
      Mangalore University
      Mangalagangotri
      Mangalore 574 199
      India
;
    'Balakrishna Kalluraya ' ?
;
      Department of Studies in Chemistry
      Mangalore University
      Mangalagangotri
      Mangalore 574 199
      India
;
    'J. H. S. Vidyashree' ?
;
      Department of Studies in Chemistry
      Mangalore University
      Mangalagangotri
      Mangalore 574 199
      India
;
data_I
_audit_creation_method     SHELXL-97
_chemical_name_systematic
;
<i>N</i>'-[(<i>E</i>)-3-Chloro-2-fluorobenzylidene]-6-
methylnicotinohydrazide monohydrate
;
_chemical_name_common     ?
_chemical_formula_moiety     'C14 H11 Cl F N3 O, H2 O'
_chemical_formula_sum     'C14 H13 Cl F N3 O2'
_chemical_formula_iupac     'C14 H11 Cl F N3 O, H2 O'
_chemical_formula_weight     309.72
_chemical_melting_point     ?
_symmetry_cell_setting     monoclinic
_symmetry_space_group_name_H-M     'P 21/c'
_symmetry_space_group_name_Hall     '-P 2ybc'
loop_
    _symmetry_equiv_pos_as_xyz
    'x, y, z'
    '-x, y+1/2, -z+1/2'
    '-x, -y, -z'
    'x, -y-1/2, z-1/2'
_cell_length_a     9.7898(12)
_cell_length_b     6.4440(8)
_cell_length_c     23.121(3)
_cell_angle_alpha     90.00
_cell_angle_beta     106.614(5)
_cell_angle_gamma     90.00
_cell_volume     1397.7(3)
_cell_formula_units_Z     4
_cell_measurement_reflns_used     5275
_cell_measurement_theta_min     3.22
_cell_measurement_theta_max     29.99
_cell_measurement_temperature     100.0(10)
_exptl_crystal_description     'block'
_exptl_crystal_colour     'colourless'
_exptl_crystal_size_max     0.473
_exptl_crystal_size_mid     0.241
_exptl_crystal_size_min     0.134
_exptl_crystal_density_diffrn     1.472
_exptl_crystal_density_meas     ?
_exptl_crystal_density_method     'not measured'
_exptl_crystal_F_000     640
_exptl_absorpt_coefficient_mu     0.293
_exptl_absorpt_correction_type     multi-scan
_exptl_absorpt_process_details     '(<i>SADABS</i>; Bruker, 2009)'
_exptl_absorpt_correction_T_min     0.8740
_exptl_absorpt_correction_T_max     0.9618
_exptl_special_details
;
The crystal was placed in the cold stream of an Oxford Cryosystems
Cobra open-flow nitrogen cryostat (Cosier & Glazer, 1986) operating
at 100.0 (1) K.
;
_diffrn_ambient_temperature     100
_diffrn_radiation_type     MoK\a
_diffrn_radiation_wavelength     0.71073
_diffrn_radiation_source     'fine-focus sealed tube'
_diffrn_radiation_monochromator     graphite
_diffrn_measurement_device_type
;
Bruker SMART APEXII DUO CCD area-detector
;
_diffrn_measurement_method     '\f and \w scans'
_diffrn_detector_area_resol_mean     ?
_diffrn_reflns_number     12000
_diffrn_reflns_av_R_equivalents     0.0312
_diffrn_reflns_av_sigmaI/netI     0.0302
_diffrn_reflns_theta_min     2.17
_diffrn_reflns_theta_max     27.50
_diffrn_reflns_theta_full     27.50
_diffrn_measured_fraction_theta_max     0.982
_diffrn_measured_fraction_theta_full     0.982
_diffrn_reflns_limit_h_min     -12
_diffrn_reflns_limit_h_max     12
_diffrn_reflns_limit_k_min     -8
_diffrn_reflns_limit_k_max     8
_diffrn_reflns_limit_l_min     -30
_diffrn_reflns_limit_l_max     30
_diffrn_standards_number     0
_diffrn_standards_interval_count     .
_diffrn_standards_interval_time     .
_diffrn_standards_decay_%     ?
_refine_special_details
;
 Refinement of F^2^ against ALL reflections.  The weighted R-factor wR and
 goodness of fit S are based on F^2^, conventional R-factors R are based
 on F, with F set to zero for negative F^2^. The threshold expression of
 F^2^ > 2sigma(F^2^) is used only for calculating R-factors(gt) etc. and is
 not relevant to the choice of reflections for refinement.  R-factors based
 on F^2^ are statistically about twice as large as those based on F, and R-
 factors based on ALL data will be even larger.
;
_reflns_number_total     3154
_reflns_number_gt     2625
_reflns_threshold_expression     I>2\s(I)
_refine_ls_structure_factor_coef     Fsqd
_refine_ls_matrix_type     full
_refine_ls_R_factor_all     0.0562
_refine_ls_R_factor_gt     0.0460
_refine_ls_wR_factor_gt     0.1282
_refine_ls_wR_factor_ref     0.1371
_refine_ls_goodness_of_fit_ref     1.053
_refine_ls_restrained_S_all     1.053
_refine_ls_number_reflns     3154
_refine_ls_number_parameters     191
_refine_ls_number_restraints     0
_refine_ls_hydrogen_treatment     constr
_refine_ls_weighting_scheme     calc
_refine_ls_weighting_details
         'calc w=1/[\s^2^(Fo^2^)+(0.0777P)^2^+0.8539P] where P=(Fo^2^+2Fc^2^)/3'
_atom_sites_solution_hydrogens     geom
_atom_sites_solution_primary     direct
_atom_sites_solution_secondary     difmap
_refine_ls_shift/su_max     0.001
_refine_ls_shift/su_mean     0.001
_refine_diff_density_max     0.431
_refine_diff_density_min     -0.626
_refine_ls_extinction_method     none
_refine_ls_extinction_coef     ?
loop_
    _atom_type_symbol
    _atom_type_description
    _atom_type_scat_dispersion_real
    _atom_type_scat_dispersion_imag
    _atom_type_scat_source
    'C' 'C' 0.0033 0.0016
                         'International Tables Vol C Tables 4.2.6.8 and 6.1.1.4'
    'H' 'H' 0.0000 0.0000
                         'International Tables Vol C Tables 4.2.6.8 and 6.1.1.4'
    'Cl' 'Cl' 0.1484 0.1585
                         'International Tables Vol C Tables 4.2.6.8 and 6.1.1.4'
    'F' 'F' 0.0171 0.0103
                         'International Tables Vol C Tables 4.2.6.8 and 6.1.1.4'
    'N' 'N' 0.0061 0.0033
                         'International Tables Vol C Tables 4.2.6.8 and 6.1.1.4'
    'O' 'O' 0.0106 0.0060
                         'International Tables Vol C Tables 4.2.6.8 and 6.1.1.4'
_computing_data_collection     'APEX2 (Bruker, 2009)'
_computing_cell_refinement     'SAINT (Bruker, 2009)'
_computing_data_reduction     'SAINT (Bruker, 2009)'
_computing_structure_solution     'SHELXTL (Sheldrick, 2008)'
_computing_structure_refinement     'SHELXTL (Sheldrick, 2008)'
_computing_molecular_graphics     'SHELXTL (Sheldrick, 2008)'
_computing_publication_material
                             'SHELXTL (Sheldrick, 2008) and PLATON (Spek, 2009)'
loop_
    _atom_site_type_symbol
    _atom_site_label
    _atom_site_fract_x
    _atom_site_fract_y
    _atom_site_fract_z
    _atom_site_U_iso_or_equiv
    _atom_site_adp_type
    _atom_site_calc_flag
    _atom_site_refinement_flags
    _atom_site_occupancy
    _atom_site_symmetry_multiplicity
    _atom_site_disorder_assembly
    _atom_site_disorder_group
    Cl Cl1 0.13433(5) 0.04401(12) -0.22498(2) 0.0433(2) Uani d . 1 1 . .
    F F1 0.41013(12) 0.18849(16) -0.14979(5) 0.0253(3) Uani d . 1 1 . .
    O O1 0.90720(13) -0.28353(18) 0.07189(6) 0.0216(3) Uani d . 1 1 . .
    N N1 0.69521(15) -0.1028(2) -0.01138(6) 0.0147(3) Uani d . 1 1 . .
    N N2 0.81273(15) 0.0080(2) 0.02094(6) 0.0140(3) Uani d . 1 1 . .
    H H3 0.8209 0.1329 0.0139 0.017 Uiso d R 1 1 . .
    N N3 1.18040(16) 0.3394(2) 0.11873(7) 0.0175(3) Uani d . 1 1 . .
    C C1 1.1389(2) -0.0710(3) 0.14649(8) 0.0213(4) Uani d . 1 1 . .
    H H1A 1.1260 -0.2118 0.1559 0.026 Uiso calc R 1 1 . .
    C C2 1.2558(2) 0.0394(3) 0.17998(8) 0.0224(4) Uani d . 1 1 . .
    H H2A 1.3235 -0.0246 0.2130 0.027 Uiso calc R 1 1 . .
    C C3 1.27378(18) 0.2453(3) 0.16504(8) 0.0158(3) Uani d . 1 1 . .
    C C4 1.06603(18) 0.2327(3) 0.08720(8) 0.0164(3) Uani d . 1 1 . .
    H H4A 0.9987 0.3015 0.0551 0.020 Uiso calc R 1 1 . .
    C C5 1.04020(18) 0.0268(2) 0.09874(7) 0.0134(3) Uani d . 1 1 . .
    C C6 0.91479(18) -0.0965(2) 0.06299(7) 0.0144(3) Uani d . 1 1 . .
    C C7 0.60432(18) -0.0013(2) -0.05240(7) 0.0145(3) Uani d . 1 1 . .
    H H7A 0.6211 0.1397 -0.0602 0.017 Uiso calc R 1 1 . .
    C C8 0.47374(17) -0.1065(3) -0.08721(7) 0.0146(3) Uani d . 1 1 . .
    C C9 0.37845(19) -0.0051(3) -0.13481(8) 0.0182(4) Uani d . 1 1 . .
    C C10 0.25093(19) -0.0955(3) -0.16783(8) 0.0243(4) Uani d . 1 1 . .
    C C11 0.2185(2) -0.2941(3) -0.15368(9) 0.0276(4) Uani d . 1 1 . .
    H H11A 0.1321 -0.3580 -0.1760 0.033 Uiso calc R 1 1 . .
    C C12 0.3126(2) -0.3998(3) -0.10675(9) 0.0254(4) Uani d . 1 1 . .
    H H12A 0.2903 -0.5365 -0.0970 0.030 Uiso calc R 1 1 . .
    C C13 0.43891(19) -0.3077(3) -0.07395(8) 0.0191(4) Uani d . 1 1 . .
    H H13A 0.5027 -0.3824 -0.0420 0.023 Uiso calc R 1 1 . .
    C C14 1.4001(2) 0.3715(3) 0.19936(8) 0.0216(4) Uani d . 1 1 . .
    H H14A 1.3685 0.5111 0.2064 0.032 Uiso calc R 1 1 . .
    H H14B 1.4689 0.3811 0.1759 0.032 Uiso calc R 1 1 . .
    H H14C 1.4453 0.3046 0.2382 0.032 Uiso calc R 1 1 . .
    O O1W 0.78116(14) 0.41994(18) -0.02068(6) 0.0207(3) Uani d . 1 1 . .
    H H2W1 0.8016 0.5100 0.0026 0.031 Uiso d R 1 1 . .
    H H1W1 0.7882 0.4580 -0.0518 0.031 Uiso d R 1 1 . .
loop_
    _atom_site_aniso_label
    _atom_site_aniso_U_11
    _atom_site_aniso_U_22
    _atom_site_aniso_U_33
    _atom_site_aniso_U_12
    _atom_site_aniso_U_13
    _atom_site_aniso_U_23
    Cl1 0.0185(3) 0.0809(5) 0.0264(3) 0.0020(3) -0.00018(19) 0.0134(3)
    F1 0.0256(6) 0.0188(5) 0.0300(6) 0.0021(4) 0.0052(4) 0.0078(4)
    O1 0.0211(7) 0.0072(6) 0.0320(7) -0.0027(5) 0.0004(5) 0.0036(5)
    N1 0.0146(7) 0.0096(6) 0.0195(7) -0.0031(5) 0.0040(5) -0.0031(5)
    N2 0.0149(7) 0.0062(6) 0.0194(7) -0.0033(5) 0.0025(5) -0.0010(5)
    N3 0.0166(7) 0.0121(7) 0.0221(7) -0.0031(5) 0.0027(6) -0.0012(5)
    C1 0.0214(9) 0.0125(8) 0.0270(9) -0.0021(7) 0.0024(7) 0.0045(7)
    C2 0.0175(9) 0.0190(9) 0.0257(9) -0.0014(7) -0.0018(7) 0.0053(7)
    C3 0.0149(8) 0.0142(8) 0.0186(8) -0.0015(6) 0.0053(6) -0.0020(6)
    C4 0.0162(8) 0.0109(7) 0.0198(8) -0.0018(6) 0.0018(6) 0.0015(6)
    C5 0.0135(8) 0.0094(7) 0.0181(8) -0.0016(6) 0.0057(6) -0.0014(6)
    C6 0.0149(8) 0.0091(7) 0.0197(8) -0.0022(6) 0.0058(6) -0.0006(6)
    C7 0.0164(8) 0.0088(7) 0.0182(8) -0.0014(6) 0.0050(6) -0.0011(6)
    C8 0.0142(8) 0.0122(7) 0.0185(7) -0.0025(6) 0.0065(6) -0.0040(6)
    C9 0.0177(8) 0.0181(8) 0.0199(8) -0.0011(7) 0.0070(6) -0.0010(6)
    C10 0.0139(8) 0.0409(11) 0.0181(8) -0.0028(8) 0.0045(6) -0.0038(8)
    C11 0.0173(9) 0.0395(12) 0.0276(10) -0.0127(8) 0.0090(7) -0.0136(8)
    C12 0.0251(10) 0.0204(9) 0.0348(10) -0.0109(8) 0.0153(8) -0.0099(8)
    C13 0.0204(9) 0.0130(8) 0.0251(9) -0.0035(7) 0.0088(7) -0.0024(6)
    C14 0.0182(9) 0.0209(9) 0.0235(8) -0.0044(7) 0.0023(7) -0.0033(7)
    O1W 0.0282(7) 0.0081(5) 0.0244(6) -0.0042(5) 0.0052(5) 0.0019(5)
_geom_special_details
;
 All esds (except the esd in the dihedral angle between two l.s. planes)
 are estimated using the full covariance matrix.  The cell esds are taken
 into account individually in the estimation of esds in distances, angles
 and torsion angles; correlations between esds in cell parameters are only
 used when they are defined by crystal symmetry.  An approximate (isotropic)
 treatment of cell esds is used for estimating esds involving l.s. planes.
;
loop_
    _geom_bond_atom_site_label_1
    _geom_bond_atom_site_label_2
    _geom_bond_site_symmetry_2
    _geom_bond_distance
    _geom_bond_publ_flag
    Cl1 C10 . 1.731(2) ?
    F1 C9 . 1.354(2) ?
    O1 C6 . 1.228(2) ?
    N1 C7 . 1.279(2) ?
    N1 N2 . 1.3786(18) ?
    N2 C6 . 1.357(2) ?
    N2 H3 . 0.8295 ?
    N3 C3 . 1.338(2) ?
    N3 C4 . 1.338(2) ?
    C1 C2 . 1.381(2) ?
    C1 C5 . 1.393(2) ?
    C1 H1A . 0.9500 ?
    C2 C3 . 1.395(2) ?
    C2 H2A . 0.9500 ?
    C3 C14 . 1.503(2) ?
    C4 C5 . 1.391(2) ?
    C4 H4A . 0.9500 ?
    C5 C6 . 1.497(2) ?
    C7 C8 . 1.467(2) ?
    C7 H7A . 0.9500 ?
    C8 C9 . 1.386(2) ?
    C8 C13 . 1.397(2) ?
    C9 C10 . 1.391(2) ?
    C10 C11 . 1.380(3) ?
    C11 C12 . 1.385(3) ?
    C11 H11A . 0.9500 ?
    C12 C13 . 1.386(2) ?
    C12 H12A . 0.9500 ?
    C13 H13A . 0.9500 ?
    C14 H14A . 0.9800 ?
    C14 H14B . 0.9800 ?
    C14 H14C . 0.9800 ?
    O1W H2W1 . 0.7778 ?
    O1W H1W1 . 0.7815 ?
loop_
    _geom_angle_atom_site_label_1
    _geom_angle_atom_site_label_2
    _geom_angle_atom_site_label_3
    _geom_angle_site_symmetry_1
    _geom_angle_site_symmetry_3
    _geom_angle
    _geom_angle_publ_flag
    C7 N1 N2 . . 115.64(14) ?
    C6 N2 N1 . . 117.43(13) ?
    C6 N2 H3 . . 122.0 ?
    N1 N2 H3 . . 120.6 ?
    C3 N3 C4 . . 118.47(15) ?
    C2 C1 C5 . . 119.13(16) ?
    C2 C1 H1A . . 120.4 ?
    C5 C1 H1A . . 120.4 ?
    C1 C2 C3 . . 119.62(16) ?
    C1 C2 H2A . . 120.2 ?
    C3 C2 H2A . . 120.2 ?
    N3 C3 C2 . . 121.56(15) ?
    N3 C3 C14 . . 116.62(15) ?
    C2 C3 C14 . . 121.81(16) ?
    N3 C4 C5 . . 123.74(15) ?
    N3 C4 H4A . . 118.1 ?
    C5 C4 H4A . . 118.1 ?
    C4 C5 C1 . . 117.45(15) ?
    C4 C5 C6 . . 124.46(15) ?
    C1 C5 C6 . . 118.08(15) ?
    O1 C6 N2 . . 122.65(15) ?
    O1 C6 C5 . . 120.50(15) ?
    N2 C6 C5 . . 116.85(14) ?
    N1 C7 C8 . . 118.86(15) ?
    N1 C7 H7A . . 120.6 ?
    C8 C7 H7A . . 120.6 ?
    C9 C8 C13 . . 117.44(15) ?
    C9 C8 C7 . . 120.04(15) ?
    C13 C8 C7 . . 122.51(15) ?
    F1 C9 C8 . . 119.08(15) ?
    F1 C9 C10 . . 118.73(16) ?
    C8 C9 C10 . . 122.19(17) ?
    C11 C10 C9 . . 119.29(18) ?
    C11 C10 Cl1 . . 121.11(15) ?
    C9 C10 Cl1 . . 119.59(16) ?
    C10 C11 C12 . . 119.69(17) ?
    C10 C11 H11A . . 120.2 ?
    C12 C11 H11A . . 120.2 ?
    C11 C12 C13 . . 120.50(18) ?
    C11 C12 H12A . . 119.8 ?
    C13 C12 H12A . . 119.8 ?
    C12 C13 C8 . . 120.87(17) ?
    C12 C13 H13A . . 119.6 ?
    C8 C13 H13A . . 119.6 ?
    C3 C14 H14A . . 109.5 ?
    C3 C14 H14B . . 109.5 ?
    H14A C14 H14B . . 109.5 ?
    C3 C14 H14C . . 109.5 ?
    H14A C14 H14C . . 109.5 ?
    H14B C14 H14C . . 109.5 ?
    H2W1 O1W H1W1 . . 109.3 ?
loop_
    _geom_torsion_atom_site_label_1
    _geom_torsion_atom_site_label_2
    _geom_torsion_atom_site_label_3
    _geom_torsion_atom_site_label_4
    _geom_torsion_site_symmetry_1
    _geom_torsion_site_symmetry_2
    _geom_torsion_site_symmetry_3
    _geom_torsion_site_symmetry_4
    _geom_torsion
    _geom_torsion_publ_flag
    C7 N1 N2 C6 . . . . -177.06(15) ?
    C5 C1 C2 C3 . . . . -0.7(3) ?
    C4 N3 C3 C2 . . . . 1.4(3) ?
    C4 N3 C3 C14 . . . . -179.66(15) ?
    C1 C2 C3 N3 . . . . -0.1(3) ?
    C1 C2 C3 C14 . . . . -179.06(18) ?
    C3 N3 C4 C5 . . . . -1.8(3) ?
    N3 C4 C5 C1 . . . . 0.9(3) ?
    N3 C4 C5 C6 . . . . -178.41(16) ?
    C2 C1 C5 C4 . . . . 0.4(3) ?
    C2 C1 C5 C6 . . . . 179.74(16) ?
    N1 N2 C6 O1 . . . . 1.7(3) ?
    N1 N2 C6 C5 . . . . -178.62(13) ?
    C4 C5 C6 O1 . . . . 172.25(17) ?
    C1 C5 C6 O1 . . . . -7.1(3) ?
    C4 C5 C6 N2 . . . . -7.4(2) ?
    C1 C5 C6 N2 . . . . 173.25(15) ?
    N2 N1 C7 C8 . . . . -177.73(13) ?
    N1 C7 C8 C9 . . . . -175.30(16) ?
    N1 C7 C8 C13 . . . . 5.6(3) ?
    C13 C8 C9 F1 . . . . -178.62(15) ?
    C7 C8 C9 F1 . . . . 2.2(2) ?
    C13 C8 C9 C10 . . . . 1.4(3) ?
    C7 C8 C9 C10 . . . . -177.74(16) ?
    F1 C9 C10 C11 . . . . 178.90(16) ?
    C8 C9 C10 C11 . . . . -1.1(3) ?
    F1 C9 C10 Cl1 . . . . -2.2(2) ?
    C8 C9 C10 Cl1 . . . . 177.77(14) ?
    C9 C10 C11 C12 . . . . 0.4(3) ?
    Cl1 C10 C11 C12 . . . . -178.47(15) ?
    C10 C11 C12 C13 . . . . 0.0(3) ?
    C11 C12 C13 C8 . . . . 0.4(3) ?
    C9 C8 C13 C12 . . . . -1.0(3) ?
    C7 C8 C13 C12 . . . . 178.11(16) ?
loop_
    _geom_hbond_atom_site_label_D
    _geom_hbond_atom_site_label_H
    _geom_hbond_atom_site_label_A
    _geom_hbond_site_symmetry_A
    _geom_hbond_distance_DH
    _geom_hbond_distance_HA
    _geom_hbond_distance_DA
    _geom_hbond_angle_DHA
    _geom_hbond_publ_flag
    O1W H2W1 O1 1_565 0.78 2.11 2.8713(18) 166 yes
    O1W H1W1 N3 3_765 0.78 2.11 2.859(2) 160 yes
    N2 H3 O1W . 0.83 2.01 2.8104(18) 162 yes
    C4 H4A O1W . 0.95 2.46 3.388(2) 165 yes
    C7 H7A O1W . 0.95 2.39 3.1902(19) 141 yes
    C12 H12A O1 3_645 0.95 2.46 3.230(2) 138 yes
_iucr_refine_instructions_details
;
TITL mo_bk131_0m            R =  New: P21/c
CELL  0.71073    9.7898    6.4440   23.1210    90.000   106.614    90.000
ZERR  4           0.0012    0.0008    0.0030     0.000     0.005     0.000
LATT   1
SYMM             - X ,    0.50000 + Y ,    0.50000 - Z
SFAC  C  H Cl  F  N  O
UNIT    56   52   4   4  12   8
TEMP -173.000
SIZE 0.134 0.241 0.473
L.S. 10
BOND $H
FMAP 2 2 60
PLAN 20
ACTA
OMIT     0   0   2
OMIT    -5   3   9
OMIT     5   3   0
CONF
OMIT -4 55
WGHT      0.0777      0.8539
FVAR       0.74279
CL1   3    0.134329    0.044006   -0.224984    11.00000    0.01850    0.08086 =
         0.02642    0.01336   -0.00018    0.00198
F1    4    0.410127    0.188493   -0.149786    11.00000    0.02556    0.01876 =
         0.02999    0.00783    0.00522    0.00214
O1    6    0.907204   -0.283532    0.071889    11.00000    0.02108    0.00719 =
         0.03202    0.00361    0.00041   -0.00269
N1    5    0.695211   -0.102833   -0.011382    11.00000    0.01464    0.00962 =
         0.01946   -0.00311    0.00404   -0.00307
N2    5    0.812732    0.007997    0.020935    11.00000    0.01490    0.00619 =
         0.01943   -0.00102    0.00251   -0.00330
AFIX   3
H3    2    0.820902    0.132897    0.013905    11.00000   -1.20000
AFIX   0
N3    5    1.180401    0.339439    0.118731    11.00000    0.01664    0.01206 =
         0.02208   -0.00117    0.00268   -0.00311
C1    1    1.138873   -0.071027    0.146491    11.00000    0.02144    0.01251 =
         0.02702    0.00453    0.00244   -0.00209
AFIX  43
H1A   2    1.125968   -0.211840    0.155910    11.00000   -1.20000
AFIX   0
C2    1    1.255767    0.039378    0.179978    11.00000    0.01752    0.01905 =
         0.02569    0.00528   -0.00180   -0.00139
AFIX  43
H2A   2    1.323491   -0.024566    0.212988    11.00000   -1.20000
AFIX   0
C3    1    1.273784    0.245330    0.165040    11.00000    0.01493    0.01423 =
         0.01858   -0.00200    0.00530   -0.00148
C4    1    1.066033    0.232700    0.087199    11.00000    0.01624    0.01088 =
         0.01984    0.00154    0.00177   -0.00176
AFIX  43
H4A   2    0.998660    0.301511    0.055102    11.00000   -1.20000
AFIX   0
C5    1    1.040196    0.026815    0.098741    11.00000    0.01348    0.00942 =
         0.01811   -0.00144    0.00566   -0.00159
C6    1    0.914793   -0.096507    0.062987    11.00000    0.01492    0.00913 =
         0.01971   -0.00062    0.00579   -0.00223
C7    1    0.604320   -0.001333   -0.052400    11.00000    0.01644    0.00881 =
         0.01823   -0.00108    0.00498   -0.00144
AFIX  43
H7A   2    0.621072    0.139729   -0.060188    11.00000   -1.20000
AFIX   0
C8    1    0.473740   -0.106531   -0.087215    11.00000    0.01418    0.01224 =
         0.01848   -0.00397    0.00654   -0.00252
C9    1    0.378449   -0.005093   -0.134810    11.00000    0.01766    0.01808 =
         0.01986   -0.00102    0.00699   -0.00107
C10   1    0.250928   -0.095525   -0.167829    11.00000    0.01391    0.04094 =
         0.01808   -0.00377    0.00447   -0.00283
C11   1    0.218527   -0.294132   -0.153680    11.00000    0.01732    0.03950 =
         0.02761   -0.01358    0.00897   -0.01273
AFIX  43
H11A  2    0.132106   -0.358043   -0.176035    11.00000   -1.20000
AFIX   0
C12   1    0.312573   -0.399808   -0.106746    11.00000    0.02514    0.02045 =
         0.03480   -0.00991    0.01525   -0.01092
AFIX  43
H12A  2    0.290323   -0.536476   -0.096955    11.00000   -1.20000
AFIX   0
C13   1    0.438908   -0.307695   -0.073950    11.00000    0.02041    0.01303 =
         0.02515   -0.00237    0.00880   -0.00352
AFIX  43
H13A  2    0.502658   -0.382375   -0.042025    11.00000   -1.20000
AFIX   0
C14   1    1.400111    0.371510    0.199360    11.00000    0.01818    0.02093 =
         0.02350   -0.00330    0.00228   -0.00438
AFIX 137
H14A  2    1.368531    0.511136    0.206400    11.00000   -1.50000
H14B  2    1.468852    0.381101    0.175878    11.00000   -1.50000
H14C  2    1.445318    0.304566    0.238180    11.00000   -1.50000
AFIX   0
O1W   6    0.781159    0.419942   -0.020681    11.00000    0.02824    0.00807 =
         0.02438    0.00189    0.00520   -0.00418
AFIX   3
H2W1  2    0.801559    0.510012    0.002599    11.00000   -1.50000
H1W1  2    0.788159    0.458012   -0.051801    11.00000   -1.50000
HKLF 4 1  1.0000  0.0000  0.0000  0.0000 -1.0000  0.0000 -1.0000  0.0000 -1.0000
REM  mo_bk131_0m            R =  New: P21/c
REM R1 =  0.0460 for   2625 Fo > 4sig(Fo)  and  0.0562 for all   3154 data
REM    191 parameters refined using      0 restraints
END
WGHT      0.0777      0.8539
REM Highest difference peak  0.431,  deepest hole -0.626,  1-sigma level  0.069
Q1    1   0.9791 -0.0326  0.0789  11.00000  0.05    0.43
Q2    1   0.4388 -0.0768 -0.1178  11.00000  0.05    0.38
Q3    1   1.1109  0.2882  0.1161  11.00000  0.05    0.35
Q4    1   0.4173 -0.0377 -0.1044  11.00000  0.05    0.35
Q5    1   0.1708  0.0124 -0.1799  11.00000  0.05    0.34
Q6    1   1.3281  0.3131  0.1821  11.00000  0.05    0.34
Q7    1   0.1152  0.0351 -0.2619  11.00000  0.05    0.34
Q8    1   1.0858 -0.0202  0.1216  11.00000  0.05    0.33
Q9    1   0.5444 -0.0630 -0.0784  11.00000  0.05    0.32
Q10   1   1.5001  0.2818  0.2132  11.00000  0.05    0.32
Q11   1   1.2386  0.2785  0.1359  11.00000  0.05    0.30
Q12   1   1.3957  0.3944  0.2369  11.00000  0.05    0.30
Q13   1   0.8624 -0.0434  0.0416  11.00000  0.05    0.30
Q14   1   0.6329 -0.0339 -0.0244  11.00000  0.05    0.29
Q15   1   0.2473 -0.3220 -0.1190  11.00000  0.05    0.29
Q16   1   0.3023 -0.0224 -0.1411  11.00000  0.05    0.27
Q17   1   1.2028 -0.0164  0.1615  11.00000  0.05    0.27
Q18   1   0.3259 -0.0632 -0.1544  11.00000  0.05    0.27
Q19   1   0.7563 -0.0453 -0.0001  11.00000  0.05    0.26
Q20   1   0.1810  0.1244 -0.1990  11.00000  0.05    0.25
;
