# Supplementary material for: N′-[(E)-3-Chloro-2-fluoro­benzyl­idene]-6-methyl­nicotinohydrazide monohydrate
Source: Acta Crystallogr Sect E Struct Rep Online. 2012 Jun 16;68(Pt 7):o2122. doi: 10.1107/S1600536812026736 (PMC3393933; doi:10.1107/S1600536812026736)
Supplement: Supplementary file 2 [file e-68-o2122-Isup2.hkl]

# 
# h,k,l, Fc-squared, Fo-squared, sigma(Fo-squared) and status flag 
# 
data_I
_shelx_title ' mo_bk131_0m            R =  New: P21/c' 
_shelx_refln_list_code          4 
_shelx_F_calc_maximum      136.12 
_exptl_crystal_F_000       640.00 
_reflns_d_resolution_high  0.7697 
 
loop_ 
 _symmetry_equiv_pos_as_xyz 
 'x, y, z' 
 '-x, y+1/2, -z+1/2' 
 '-x, -y, -z' 
 'x, -y-1/2, z-1/2' 
 
_cell_length_a     9.7898 
_cell_length_b     6.4440 
_cell_length_c    23.1210 
_cell_angle_alpha  90.000 
_cell_angle_beta  106.614 
_cell_angle_gamma  90.000 
 
_shelx_F_squared_multiplier     1.000 
 
loop_ 
 _refln_index_h 
 _refln_index_k 
 _refln_index_l 
 _refln_F_squared_calc 
 _refln_F_squared_meas 
 _refln_F_squared_sigma 
 _refln_observed_status 
   1   0   0      605.20      599.05     20.05 o 
   2   0   0     4678.97     4851.91    155.87 o 
   3   0   0     4199.97     4262.14    137.91 o 
   5   0   0       86.48       90.50      7.04 o 
   6   0   0     1488.56     1453.18     50.23 o 
   7   0   0      373.55      380.31     12.02 o 
   8   0   0       65.19       62.08      7.71 o 
   9   0   0      124.21      124.72     10.13 o 
  10   0   0       43.91       58.47      8.19 o 
  11   0   0      357.56      360.68     18.64 o 
   1   1   0     2115.26     2542.85     82.61 o 
   2   1   0      432.23      509.23     11.98 o 
   3   1   0     5322.33     5437.74     98.38 o 
   4   1   0     1425.47     1577.90     29.95 o 
   5   1   0        0.71        2.69      1.17 o 
   6   1   0       34.27       24.19      1.73 o 
   7   1   0      366.66      343.86      7.10 o 
   8   1   0      599.45      611.77     15.45 o 
   9   1   0      442.82      428.58     16.32 o 
  10   1   0      253.16      223.95     14.71 o 
  11   1   0        6.30        3.55      5.23 o 
  12   1   0        5.61       11.05      4.05 o 
   0   2   0     4435.55     5379.10     90.26 o 
   1   2   0      292.76      317.69      4.51 o 
   2   2   0     2056.08     2165.27     48.49 o 
   3   2   0      252.16      212.45      7.22 o 
   5   2   0       65.87      100.07      4.34 o 
   6   2   0     1121.04     1091.71     20.74 o 
   7   2   0      102.45      126.56      6.95 o 
   8   2   0      975.66      923.72     19.68 o 
   9   2   0       22.53       35.67      7.67 o 
  10   2   0      120.92      135.79      8.75 o 
  11   2   0      359.48      368.49      9.95 o 
   1   3   0      504.45      532.09      9.40 o 
   2   3   0        2.27        1.00      1.25 o 
   3   3   0      168.96      185.42      7.35 o 
   4   3   0        2.49       -1.60      2.07 o 
   6   3   0       65.64       66.46     11.49 o 
   7   3   0        2.30        2.05      2.46 o 
   8   3   0      191.00      201.31      8.18 o 
   9   3   0        4.77       13.57      3.12 o 
  10   3   0      158.65      135.20      6.39 o 
  11   3   0        8.26        7.00      3.40 o 
   0   4   0      447.76      601.06     11.24 o 
   1   4   0      767.06      915.20     11.24 o 
   2   4   0       36.70       45.56      3.06 o 
   3   4   0        9.04        4.63      2.50 o 
   4   4   0      285.55      295.11      7.70 o 
   5   4   0      155.46      169.71     10.57 o 
   6   4   0      213.32      214.46      8.06 o 
   7   4   0        8.65        9.46      4.59 o 
   8   4   0       75.95       81.09      5.43 o 
   9   4   0       97.24      104.40      6.31 o 
  10   4   0       41.00       39.81      4.83 o 
   1   5   0        7.97       13.18      1.72 o 
   2   5   0      237.05      232.93      5.26 o 
   3   5   0       87.86       96.58      4.42 o 
   4   5   0      963.84     1006.06     16.42 o 
   5   5   0      211.69      271.87     23.67 o 
   6   5   0      370.04      394.77     11.83 o 
   7   5   0       41.01       53.85      5.37 o 
   8   5   0        9.74       12.22      4.28 o 
   9   5   0      233.59      295.65     10.66 o 
   0   6   0       71.89       64.19      6.91 o 
   1   6   0      295.64      272.95      7.36 o 
   2   6   0      166.69      160.90      5.16 o 
   3   6   0        8.52       14.58      2.87 o 
   4   6   0      279.62      302.45      7.62 o 
   5   6   0     1639.04     1626.26     25.49 o 
   6   6   0       24.42       27.21      4.02 o 
   7   6   0        9.08        7.30      4.60 o 
   8   6   0        5.70        8.34      4.83 o 
   1   7   0       13.80       11.59      3.98 o 
   2   7   0        3.67        1.85      3.52 o 
   3   7   0        8.85        4.10      3.31 o 
   4   7   0      162.69      144.26      6.86 o 
   5   7   0        1.27        9.35      3.37 o 
   6   7   0       13.67       12.59      4.32 o 
   0   8   0       75.56       82.42      9.29 o 
   1   8   0       14.86       19.64      9.89 o 
   2   8   0        0.04        8.91      7.07 o 
   3   8   0      131.45      126.49     11.91 o 
 -12   1   1       21.62       19.55      4.30 o 
 -11   1   1       35.54       33.21      4.14 o 
 -10   1   1        6.43       16.90      6.34 o 
  -9   1   1     1155.04     1071.44     33.52 o 
  -8   1   1        1.43       -3.55      3.03 o 
  -7   1   1      730.23      708.35     14.99 o 
  -6   1   1      106.90       81.86      3.47 o 
  -5   1   1      653.52      658.14     11.43 o 
  -4   1   1      179.46      243.24      4.86 o 
  -3   1   1     1111.31     1158.74     41.50 o 
  -2   1   1        5.02       12.27      1.92 o 
  -1   1   1     1509.60     1805.14     59.10 o 
   0   1   1     9139.05    10467.04    188.83 o 
   1   1   1     1984.75     2214.22     50.63 o 
   3   1   1     3055.51     3132.81     57.07 o 
   4   1   1     4271.78     4328.12     61.22 o 
   5   1   1     1228.66     1218.10     21.58 o 
   6   1   1      201.33      175.80      3.40 o 
   7   1   1       74.65       71.53      2.65 o 
   8   1   1      172.75      183.81      9.26 o 
   9   1   1       36.62       49.11      2.96 o 
  10   1   1       11.27       11.73      2.58 o 
  11   1   1       29.29       26.74      4.72 o 
 -11   2   1      200.30      205.85      6.56 o 
 -10   2   1      544.98      583.82     27.44 o 
  -9   2   1      263.46      254.67      7.40 o 
  -8   2   1        7.87        4.60      2.30 o 
  -7   2   1      501.72      525.59     10.13 o 
  -6   2   1       51.87       56.10      2.66 o 
  -5   2   1      954.84     1037.70     18.40 o 
  -3   2   1     1153.20     1180.69     28.33 o 
  -2   2   1      226.49      279.87      7.95 o 
  -1   2   1     1319.85     1509.21     18.08 o 
   0   2   1     4979.82     5867.28     66.61 o 
   1   2   1     1586.58     1822.72     21.72 o 
   3   2   1      238.04      248.07      6.17 o 
   4   2   1     5903.70     6657.63    148.70 o 
   5   2   1        2.33       -0.42      2.63 o 
   6   2   1       36.78       50.13      3.13 o 
   7   2   1      516.94      515.35     10.06 o 
   8   2   1        0.17       -0.85      4.30 o 
   9   2   1      282.92      260.96      6.94 o 
  10   2   1       71.99       60.08      4.38 o 
  11   2   1      212.85      239.81      7.83 o 
 -11   3   1        3.07        4.00      3.60 o 
 -10   3   1       23.21       25.60      3.73 o 
  -9   3   1      226.27      233.11      7.88 o 
  -8   3   1       89.00       88.22      5.11 o 
  -7   3   1        0.28       -0.82      2.63 o 
  -6   3   1      386.30      171.25      9.37 o 
  -4   3   1      571.14      655.19     11.94 o 
  -3   3   1      260.63      295.08      8.73 o 
  -2   3   1     1327.28     1424.12     18.78 o 
  -1   3   1      248.85      308.81      7.66 o 
   0   3   1     3321.40     4260.74     50.54 o 
   1   3   1      249.46      313.31      4.82 o 
   2   3   1      701.59      704.58      9.18 o 
   3   3   1      258.63      247.98      5.02 o 
   4   3   1        0.01        1.46      1.65 o 
   5   3   1        0.71        2.99      1.92 o 
   6   3   1      157.73      133.79      8.13 o 
   7   3   1       29.16       30.54      3.31 o 
   8   3   1      269.79      231.58      7.68 o 
   9   3   1       27.53       32.74      3.74 o 
  10   3   1      100.96      103.39      5.49 o 
  11   3   1       69.40       85.94      5.73 o 
 -10   4   1       12.85       14.04      4.17 o 
  -9   4   1       11.82       10.35      3.74 o 
  -8   4   1        1.36        2.15      3.25 o 
  -7   4   1      121.48      137.59      6.93 o 
  -6   4   1      551.23      547.30     13.70 o 
  -5   4   1     1416.56     1465.69     35.64 o 
  -4   4   1       49.34       62.81      2.98 o 
  -3   4   1      529.89      543.99      9.50 o 
  -2   4   1      979.97     1122.25     15.48 o 
  -1   4   1     2907.12     3251.11     36.48 o 
   0   4   1      184.96      233.07      4.01 o 
   1   4   1      192.16      243.71      4.20 o 
   2   4   1      451.33      494.51      7.18 o 
   3   4   1       22.66       18.62      2.04 o 
   4   4   1     2782.40     2926.50     41.99 o 
   5   4   1      788.57      788.07     14.84 o 
   6   4   1      135.89      125.07      9.32 o 
   7   4   1       45.99       52.69      4.58 o 
   8   4   1      287.38      316.55     10.41 o 
   9   4   1      103.78       99.57      6.14 o 
  10   4   1        4.36        3.87      5.02 o 
  -9   5   1      122.31      136.17      7.95 o 
  -8   5   1       64.61       68.02      5.93 o 
  -7   5   1       69.23       84.37      6.99 o 
  -6   5   1       26.42       35.93      4.55 o 
  -5   5   1     3508.33     3686.19     60.00 o 
  -4   5   1        0.03        1.38      2.33 o 
  -3   5   1       17.89       17.15      2.56 o 
  -2   5   1        0.00       -1.69      1.66 o 
  -1   5   1       26.08       30.99      2.02 o 
   0   5   1       13.82       19.39      2.03 o 
   1   5   1      129.71      125.20      3.68 o 
   2   5   1      392.30      395.19      7.08 o 
   3   5   1      122.18      142.21      5.27 o 
   4   5   1      115.77      150.24      6.19 o 
   5   5   1      153.35      165.09     11.94 o 
   6   5   1        0.83        5.47      3.96 o 
   7   5   1        0.20        2.59      3.59 o 
   8   5   1      131.93      136.75      7.73 o 
   9   5   1      263.43      245.70      9.71 o 
  -8   6   1      104.28      119.73      8.73 o 
  -7   6   1      116.02      123.98      7.95 o 
  -6   6   1      237.81      241.58      8.32 o 
  -5   6   1      279.01      303.98      7.82 o 
  -4   6   1      492.28      497.23     10.16 o 
  -3   6   1      124.94      129.71      5.46 o 
  -2   6   1       72.59       84.52      3.77 o 
  -1   6   1       23.54       23.79      2.90 o 
   0   6   1        0.03        0.08      2.94 o 
   1   6   1       34.15       34.80      3.15 o 
   2   6   1      105.80      120.11      4.69 o 
   3   6   1      400.38      393.87      8.68 o 
   4   6   1      110.20      110.59      6.42 o 
   5   6   1      149.87      191.72      7.38 o 
   6   6   1        0.95        1.22      3.41 o 
   7   6   1       33.55       31.80      5.39 o 
   8   6   1        1.65       -2.35      4.42 o 
  -6   7   1       32.73       25.95      4.68 o 
  -5   7   1      305.82      365.93      9.16 o 
  -4   7   1        3.79        2.50      3.40 o 
  -3   7   1       40.35       46.20      4.32 o 
  -2   7   1       71.74       93.55      6.38 o 
  -1   7   1      185.12      175.56      9.77 o 
   0   7   1      277.20      262.96      9.86 o 
   1   7   1       63.26       79.34      5.70 o 
   2   7   1        0.23       -0.55      4.37 o 
   3   7   1        6.44        4.97      3.31 o 
   4   7   1        4.28        6.76      3.57 o 
   5   7   1       72.17       69.43      5.38 o 
   6   7   1        7.56        7.34      4.33 o 
  -3   8   1        1.36       -6.69      6.86 o 
  -2   8   1        4.23       -5.49      6.67 o 
  -1   8   1      165.15      164.90      8.53 o 
   0   8   1        2.06        2.02      4.78 o 
   1   8   1      199.81      169.72      8.62 o 
   2   8   1        0.02       -0.54      6.66 o 
   3   8   1      228.66      193.97     28.65 o 
 -11   0   2      221.75      204.69     13.51 o 
 -10   0   2      266.27      273.82     15.26 o 
  -9   0   2       81.19       84.40      6.38 o 
  -8   0   2      633.66      623.47     25.21 o 
  -7   0   2      955.24      919.25     33.97 o 
  -6   0   2      598.57      623.32     24.07 o 
  -5   0   2       36.20       21.17      3.97 o 
  -4   0   2     3655.28     3659.66    119.26 o 
  -3   0   2      714.43      634.96     22.62 o 
  -2   0   2     3192.92     3368.27    108.64 o 
  -1   0   2      422.97      419.45     14.22 o 
   1   0   2      708.07      666.96     22.46 o 
   2   0   2      678.44      659.28     15.49 o 
   3   0   2     3611.35     3589.02     92.88 o 
   4   0   2      553.80      508.16     10.17 o 
   5   0   2      131.55      115.21      3.48 o 
   6   0   2      421.30      422.63     11.08 o 
   7   0   2     3976.16     3652.80     67.31 o 
   8   0   2     5975.29     5512.28    167.22 o 
   9   0   2       23.58       18.07      8.36 o 
  10   0   2     1266.39     1073.54     27.13 o 
  11   0   2      608.84      519.09     23.79 o 
 -12   1   2       24.67       42.41      9.12 o 
 -11   1   2       51.14       67.84      9.73 o 
  -9   1   2        9.51       16.16      4.20 o 
  -8   1   2        0.84        5.09      3.30 o 
  -7   1   2       64.16       77.32      5.41 o 
  -6   1   2      117.34      104.31     10.19 o 
  -5   1   2       20.92       13.10      2.60 o 
  -4   1   2      103.25      111.96      4.78 o 
  -3   1   2        0.03       -2.05      1.02 o 
  -2   1   2     6577.51     6705.53    146.72 o 
  -1   1   2       45.32       68.30      4.66 o 
   0   1   2     4639.73     5130.55     70.59 o 
   1   1   2      982.13     1039.41     16.74 o 
   2   1   2        3.84        2.17      1.67 o 
   3   1   2       13.99       10.89      1.37 o 
   4   1   2    10433.62    10999.52    173.31 o 
   5   1   2       17.75       24.64      1.38 o 
   6   1   2      220.58      192.60      3.75 o 
   7   1   2        4.62        6.07      1.64 o 
   8   1   2      560.81      543.83     10.59 o 
   9   1   2      328.37      298.76      6.97 o 
  10   1   2      214.90      199.08      6.41 o 
  11   1   2        7.54       11.49      2.95 o 
 -12   2   2        1.66        9.92      4.39 o 
 -11   2   2       60.12       66.59     11.80 o 
 -10   2   2     1594.18     1503.44     37.38 o 
  -9   2   2      222.88      214.30      8.85 o 
  -8   2   2      517.20      535.16     13.52 o 
  -7   2   2      858.28      899.59     15.82 o 
  -6   2   2       98.82      103.13      3.61 o 
  -5   2   2     4138.16     4092.07     65.38 o 
  -3   2   2     1385.51     1567.12     36.89 o 
  -2   2   2     1263.88     1231.96     33.62 o 
  -1   2   2     1127.26     1213.54     14.69 o 
   0   2   2        1.18       -1.20      1.20 o 
   1   2   2     1568.86     1787.94     23.21 o 
   2   2   2      291.19      313.95      6.93 o 
   3   2   2      121.31      150.38      3.96 o 
   5   2   2      309.72      257.96      6.84 o 
   6   2   2       40.53       33.81      2.90 o 
   7   2   2      116.45      124.84      4.30 o 
   8   2   2      511.98      435.11      9.49 o 
   9   2   2       16.86       21.42      3.01 o 
  10   2   2        1.05        5.06      2.88 o 
  11   2   2       36.36       40.75      4.11 o 
 -11   3   2       15.58       26.80      4.10 o 
 -10   3   2      184.44      203.77      8.26 o 
  -9   3   2       98.84      104.68      5.83 o 
  -8   3   2       68.00       78.94      7.85 o 
  -7   3   2      104.96      111.49      5.54 o 
  -4   3   2      287.22      288.99      6.46 o 
  -3   3   2      654.79      782.52     12.13 o 
  -2   3   2     2314.53     2516.82     32.34 o 
  -1   3   2       92.27      117.02      2.71 o 
   0   3   2       69.15       99.97      2.63 o 
   1   3   2     3360.19     3793.41     44.84 o 
   2   3   2      765.47      828.88     10.62 o 
   3   3   2       37.20       39.62      1.76 o 
   4   3   2     1125.40     1176.51     16.05 o 
   5   3   2       54.02       57.40      3.50 o 
   6   3   2       46.00       48.21      3.64 o 
   7   3   2       47.23       64.22      5.55 o 
   8   3   2       91.24       68.20      4.49 o 
   9   3   2      142.11      144.99      5.85 o 
  10   3   2        5.92        7.68      5.23 o 
  11   3   2       17.65       19.94      4.17 o 
 -10   4   2        1.40       15.09      5.73 o 
  -9   4   2        1.63        3.23      3.60 o 
  -8   4   2        1.72       -1.67      3.93 o 
  -7   4   2       13.70       14.62      8.92 o 
  -6   4   2      356.01      373.93     11.78 o 
  -5   4   2     3160.92     3348.35     54.07 o 
  -4   4   2      279.67      233.41      5.54 o 
  -3   4   2       73.26       68.91      5.68 o 
  -2   4   2      108.41      114.40      3.55 o 
  -1   4   2       22.56       35.36      1.64 o 
   0   4   2       29.83       33.17      1.66 o 
   1   4   2        0.00        0.23      1.63 o 
   2   4   2      472.08      484.64      7.11 o 
   3   4   2       31.72       35.03      2.08 o 
   4   4   2     1422.38     1448.62     21.80 o 
   5   4   2       10.47       10.47      3.19 o 
   6   4   2        1.22        4.79      3.17 o 
   7   4   2      141.54      128.28      6.44 o 
   8   4   2       64.30       66.84      5.08 o 
   9   4   2      270.84      260.24     11.41 o 
  10   4   2       71.09       71.52      5.29 o 
  -9   5   2        2.99        8.61      4.28 o 
  -8   5   2        0.09       -1.93      4.22 o 
  -7   5   2       74.45       84.42      6.78 o 
  -6   5   2      502.59      522.39     14.09 o 
  -5   5   2       20.80       48.63      8.64 o 
  -4   5   2      143.26      159.82      6.92 o 
  -3   5   2       33.01       30.55      2.88 o 
  -2   5   2      211.33      219.27      5.06 o 
  -1   5   2      113.70       79.66      3.31 o 
   0   5   2       10.02        8.89      1.56 o 
   1   5   2      375.20      389.59      6.45 o 
   2   5   2      118.06      119.75      4.10 o 
   3   5   2     1920.86     1931.01     28.86 o 
   4   5   2      558.21      571.51     10.67 o 
   5   5   2       41.20       36.54      3.70 o 
   6   5   2       18.03       16.43      4.09 o 
   7   5   2        5.03        1.86      3.70 o 
   8   5   2       11.70       17.50      4.39 o 
   9   5   2      282.43      259.90     10.10 o 
  -8   6   2       14.67        8.26      5.46 o 
  -7   6   2      319.07      317.03     11.57 o 
  -6   6   2       31.03       32.61      4.19 o 
  -5   6   2      136.11      158.29      9.80 o 
  -4   6   2        0.98       10.02      2.96 o 
  -3   6   2       65.64       70.18      4.02 o 
  -2   6   2       55.62       66.17      3.44 o 
  -1   6   2       22.83       40.47      3.28 o 
   0   6   2       34.13       54.06      5.18 o 
   1   6   2        0.48       -3.12      2.09 o 
   2   6   2       61.69       56.27      3.27 o 
   3   6   2       15.52       12.05      2.83 o 
   4   6   2       46.12       41.30      3.60 o 
   5   6   2      147.14      166.37      6.20 o 
   6   6   2       20.99       16.15      3.87 o 
   7   6   2        0.16        1.27      4.23 o 
   8   6   2       99.15       99.56      7.61 o 
  -6   7   2       52.66       54.99      5.78 o 
  -5   7   2       79.69      109.69      5.49 o 
  -4   7   2       23.76       24.22      4.00 o 
  -3   7   2        1.78        8.19      3.64 o 
  -2   7   2       24.75       17.37      3.88 o 
  -1   7   2      608.85      561.73     15.65 o 
   0   7   2       24.34       28.31      4.34 o 
   1   7   2       21.98       22.57      9.14 o 
   2   7   2       14.46       14.29      5.28 o 
   3   7   2       77.77       99.35      5.71 o 
   4   7   2       16.45       25.37      4.51 o 
   5   7   2       76.10       78.99      4.95 o 
   6   7   2       71.66       78.98      6.06 o 
  -3   8   2       38.93       54.37      9.28 o 
  -2   8   2      103.93      107.86     10.95 o 
  -1   8   2       24.99       30.04      4.96 o 
   0   8   2       60.42       50.76      5.75 o 
   1   8   2        0.35       11.72      4.45 o 
   2   8   2       89.46       92.43     10.31 o 
   3   8   2      138.66      132.15      8.94 o 
 -12   1   3       80.21       76.98     10.58 o 
 -11   1   3      191.36      208.27     10.52 o 
 -10   1   3     3064.42     2970.68    102.02 o 
  -9   1   3       86.24       85.93      6.56 o 
  -8   1   3      113.97      116.24      5.32 o 
  -7   1   3      303.38      300.70     10.16 o 
  -6   1   3       26.88       27.43      5.39 o 
  -5   1   3      653.53      592.14     17.27 o 
  -4   1   3      266.57      255.42      5.92 o 
  -3   1   3     5245.16     5260.48    117.24 o 
  -1   1   3      137.22      130.54      2.77 o 
   0   1   3     2298.68     2551.71     35.32 o 
   1   1   3     3374.14     3521.58     44.81 o 
   2   1   3        1.09        1.29      0.87 o 
   3   1   3      467.45      477.95     38.21 o 
   4   1   3      507.58      616.11     10.71 o 
   5   1   3      637.75      634.52      9.53 o 
   6   1   3     2022.43     1873.64     34.14 o 
   7   1   3        0.01        0.25      1.73 o 
   8   1   3     3974.62     3711.97     60.20 o 
   9   1   3      522.32      483.33      9.94 o 
  10   1   3        5.34        5.86      3.12 o 
  11   1   3       59.16       64.86      4.38 o 
 -12   2   3       73.00       74.69      7.25 o 
 -11   2   3      153.15      145.48      7.82 o 
 -10   2   3        3.11        9.84      4.64 o 
  -9   2   3        8.26       12.05      7.14 o 
  -8   2   3      513.14      514.46     25.09 o 
  -7   2   3       36.39       38.32      2.37 o 
  -6   2   3        0.08       -0.06      1.59 o 
  -5   2   3      180.96      136.55     10.86 o 
  -4   2   3        1.90        0.48      1.18 o 
  -3   2   3       62.34       59.87      4.96 o 
  -1   2   3      782.20      924.83     13.54 o 
   0   2   3       99.83      131.31      2.62 o 
   1   2   3     1502.91     1676.87     21.86 o 
   2   2   3      366.75      443.83      7.14 o 
   3   2   3     1208.49     1179.23     17.46 o 
   4   2   3        1.70        0.70      0.80 o 
   5   2   3       23.62       29.74      3.62 o 
   6   2   3       14.66       18.40      2.50 o 
   7   2   3       31.61       32.92      2.49 o 
   8   2   3      192.42      149.64      5.07 o 
   9   2   3       31.71       33.54      3.52 o 
  10   2   3       70.03       67.47      4.55 o 
  11   2   3       76.89       90.23      5.59 o 
 -11   3   3      117.09      109.86      6.25 o 
 -10   3   3      170.86      161.35      6.86 o 
  -9   3   3      172.14      166.70      6.74 o 
  -8   3   3       16.95       15.86      3.97 o 
  -7   3   3       34.57       42.45      4.80 o 
  -5   3   3        9.91        0.64      0.99 o 
  -4   3   3      165.54      161.93      5.74 o 
  -3   3   3       78.27       65.97      4.83 o 
  -2   3   3     2101.75     2529.45     32.51 o 
  -1   3   3      128.06      170.84      3.25 o 
   0   3   3      390.89      420.90      6.09 o 
   1   3   3      539.62      546.88      7.47 o 
   2   3   3        2.30        1.52      1.03 o 
   3   3   3       60.72       88.63      2.79 o 
   4   3   3       21.26       33.31      1.80 o 
   5   3   3      699.13      698.99     15.26 o 
   6   3   3       17.06       13.20      2.71 o 
   7   3   3        6.45        3.56      3.67 o 
   8   3   3      664.29      579.64     12.31 o 
   9   3   3      229.68      217.43      7.78 o 
  10   3   3        1.84       -0.17      3.38 o 
 -11   4   3      158.19      164.26      7.96 o 
 -10   4   3      243.55      263.61      9.53 o 
  -9   4   3       97.02      114.17      9.67 o 
  -8   4   3       62.90       79.43      6.24 o 
  -7   4   3      811.90      858.53     19.38 o 
  -6   4   3       14.75       13.87      5.74 o 
  -5   4   3      123.74      121.30      5.16 o 
  -4   4   3       96.32       88.28      3.64 o 
  -3   4   3      535.39      592.08     10.15 o 
  -2   4   3       86.15      101.69      3.74 o 
  -1   4   3     1302.72     1635.05     18.96 o 
   0   4   3      750.18      857.12     10.58 o 
   1   4   3      145.36      148.19      3.27 o 
   2   4   3      213.63      230.94      4.49 o 
   3   4   3      336.73      341.36      6.22 o 
   4   4   3       22.45       29.57      2.52 o 
   5   4   3      999.09      987.46     17.91 o 
   6   4   3      375.72      344.87     10.04 o 
   7   4   3       29.11       31.97      3.93 o 
   8   4   3        3.27        2.51      3.29 o 
   9   4   3       36.01       31.98      4.07 o 
  10   4   3        1.55        9.73      6.42 o 
 -10   5   3      104.80      130.61      7.94 o 
  -9   5   3       65.70       66.19      6.10 o 
  -8   5   3      105.81      107.25      7.92 o 
  -7   5   3      339.04      355.66     11.37 o 
  -6   5   3       24.85       28.68      4.51 o 
  -5   5   3     1708.03     1784.51     30.77 o 
  -4   5   3      445.19      442.81      8.96 o 
  -3   5   3        3.47        0.70      2.20 o 
  -2   5   3        2.20       -1.23      1.78 o 
  -1   5   3      573.08      538.35      9.50 o 
   0   5   3       50.15       49.01      2.31 o 
   1   5   3      164.48      161.40      4.06 o 
   2   5   3     1437.45     1498.32     20.60 o 
   3   5   3     3350.31     3484.37     50.10 o 
   4   5   3      134.37      154.17      5.51 o 
   5   5   3       59.10       66.65      4.38 o 
   6   5   3      106.73      116.46      6.81 o 
   7   5   3       57.93       64.34      5.61 o 
   8   5   3      291.52      304.33     10.62 o 
   9   5   3       21.37       36.00      4.78 o 
  -8   6   3        9.58       22.20      5.66 o 
  -7   6   3      176.59      172.29      9.11 o 
  -6   6   3        0.10        2.72      3.36 o 
  -5   6   3       21.83       43.35      5.75 o 
  -4   6   3      191.78      193.09      6.31 o 
  -3   6   3       16.57       22.25      3.35 o 
  -2   6   3        9.67        6.80      2.31 o 
  -1   6   3     2878.84     2655.11     43.24 o 
   0   6   3      216.39      212.28      7.16 o 
   1   6   3      104.53      111.01      4.59 o 
   2   6   3       10.49        7.41      2.38 o 
   3   6   3        3.91        2.20      2.61 o 
   4   6   3       69.92       74.71      4.31 o 
   5   6   3      478.79      479.77     10.09 o 
   6   6   3       12.60       15.21      3.86 o 
   7   6   3        0.01        0.33      4.22 o 
   8   6   3       51.88       65.92      5.86 o 
  -6   7   3        7.40        6.45      4.02 o 
  -5   7   3      238.05      256.65      8.47 o 
  -4   7   3       35.98       42.08      4.52 o 
  -3   7   3      403.36      341.22      9.33 o 
  -2   7   3      490.84      417.65     12.49 o 
  -1   7   3       21.24       24.95      4.33 o 
   0   7   3      589.67      524.15     14.99 o 
   1   7   3      130.28      107.18      8.03 o 
   2   7   3       29.75       29.96      3.71 o 
   3   7   3       97.78      119.44      9.72 o 
   4   7   3        0.68       -1.05      3.36 o 
   5   7   3       26.82       29.51      4.36 o 
   6   7   3       64.84       70.53      7.16 o 
  -3   8   3        6.67        2.46      7.25 o 
  -2   8   3       14.97       14.43      7.51 o 
  -1   8   3      115.28      133.15      7.97 o 
   0   8   3        4.51        7.68      4.57 o 
   1   8   3       94.80      101.09     11.85 o 
   2   8   3        2.01       11.82      6.98 o 
   3   8   3      231.52      220.15     14.63 o 
 -11   0   4       64.67       77.03      9.31 o 
 -10   0   4      844.72      759.15     30.63 o 
  -9   0   4     1099.72     1025.68     38.63 o 
  -8   0   4      887.21      890.12     33.87 o 
  -7   0   4       23.36       27.29      5.35 o 
  -6   0   4     4056.03     4330.77    141.88 o 
  -5   0   4     1105.57     1132.06     39.48 o 
  -4   0   4     1281.83     1230.97     42.03 o 
  -3   0   4     2546.14     2410.03     78.86 o 
  -2   0   4      724.29      709.50     24.24 o 
  -1   0   4     1114.19     1045.08     34.44 o 
   0   0   4     3557.31     3261.70     97.82 o 
   1   0   4      677.59      544.13     10.56 o 
   2   0   4     2308.89     2220.36     72.79 o 
   3   0   4      664.47      539.19     20.62 o 
   4   0   4       20.52       10.98      1.89 o 
   5   0   4       50.49       46.74      4.23 o 
   6   0   4       17.51       11.81      2.45 o 
   7   0   4      343.09      310.15      9.71 o 
   8   0   4       57.01       57.56      4.49 o 
   9   0   4        0.77        4.36      4.17 o 
  10   0   4      360.92      321.57     15.91 o 
  11   0   4      217.63      193.24     17.42 o 
 -12   1   4       22.55       25.61     13.65 o 
 -11   1   4      308.64      310.09     18.21 o 
 -10   1   4      543.53      648.52     28.57 o 
  -9   1   4      219.01      230.45      9.67 o 
  -8   1   4       54.18       68.83      5.35 o 
  -7   1   4      207.81      237.84      8.86 o 
  -6   1   4     3043.66     1856.62     62.19 o 
  -5   1   4      593.95      623.37     20.44 o 
  -4   1   4      707.22      701.74     11.91 o 
  -3   1   4       65.02       57.39      4.78 o 
  -2   1   4     4220.38     4262.29    121.90 o 
  -1   1   4      930.53      997.16     18.18 o 
   0   1   4      141.14      151.70      2.91 o 
   1   1   4     1045.28     1058.20     12.80 o 
   2   1   4     1448.15      781.71     25.99 o 
   3   1   4      348.17      369.59     10.54 o 
   4   1   4        4.22        1.34      0.82 o 
   5   1   4       11.76       11.98      1.70 o 
   6   1   4        1.74        1.83      1.64 o 
   7   1   4      389.32      368.65      7.93 o 
   8   1   4      321.13      336.32      7.68 o 
   9   1   4      129.06      131.71      5.18 o 
  10   1   4        5.26        5.49      2.55 o 
  11   1   4       20.49       24.28      3.57 o 
 -12   2   4        2.25       -0.66      4.33 o 
 -11   2   4        5.09       27.58     12.53 o 
 -10   2   4      261.14      246.18     17.13 o 
  -9   2   4      251.58      242.79     16.68 o 
  -8   2   4        4.24        0.72      3.02 o 
  -7   2   4       32.02       28.52      4.46 o 
  -6   2   4      556.57      599.25      9.69 o 
  -5   2   4       42.10       34.59      2.46 o 
  -4   2   4      109.86       46.99      5.33 o 
  -3   2   4      525.02      516.25     13.83 o 
  -2   2   4      928.18     1047.01     24.42 o 
  -1   2   4     1664.76     1770.70     23.18 o 
   0   2   4     6709.51     7113.80     83.01 o 
   1   2   4       38.00       37.20      1.54 o 
   2   2   4     1598.33     1623.56     21.29 o 
   3   2   4     5230.01     5433.52     76.44 o 
   4   2   4      434.58      450.99      8.78 o 
   6   2   4      153.57       97.25      6.65 o 
   7   2   4      535.16      503.45     10.20 o 
   8   2   4      207.07      158.19      5.26 o 
   9   2   4       19.20       19.94      3.26 o 
  10   2   4        0.06        6.15      3.06 o 
  11   2   4      146.24      133.87      6.53 o 
 -11   3   4       18.73       18.68      3.98 o 
 -10   3   4        8.14        8.97      3.43 o 
  -9   3   4        6.31        3.94      4.36 o 
  -8   3   4      115.62      105.72      5.58 o 
  -7   3   4      332.76      334.19      9.35 o 
  -4   3   4     1375.82     1327.99     22.25 o 
  -3   3   4     1631.54     1891.07     27.24 o 
  -2   3   4       17.77       40.16      1.90 o 
  -1   3   4      527.15      734.26      8.86 o 
   0   3   4       25.75       42.74      1.67 o 
   1   3   4     1726.97     1968.84     23.83 o 
   2   3   4       20.63       23.42      1.41 o 
   3   3   4      155.63      146.98      3.45 o 
   4   3   4       86.95       99.19      3.13 o 
   5   3   4     1631.96     1683.73     28.53 o 
   6   3   4      101.45      113.42      4.60 o 
   7   3   4      115.72      101.16      4.81 o 
   8   3   4      404.68      408.11     10.96 o 
   9   3   4       73.60       87.13      5.44 o 
  10   3   4        7.37       11.64      3.70 o 
 -11   4   4      102.83      101.10      7.70 o 
 -10   4   4        0.66       11.75      5.64 o 
  -9   4   4       11.65        5.22      6.94 o 
  -8   4   4        4.29        0.68      3.22 o 
  -7   4   4      110.09      102.17      5.95 o 
  -6   4   4      896.35      958.80     21.03 o 
  -5   4   4        0.11       -4.60      2.30 o 
  -4   4   4       86.73       87.02      6.23 o 
  -3   4   4       65.66       77.54      3.36 o 
  -2   4   4      244.62      276.09      5.62 o 
  -1   4   4       17.26       22.35      1.61 o 
   0   4   4       16.52       22.12      1.48 o 
   1   4   4      115.54      136.49      3.17 o 
   2   4   4       15.98       19.29      1.76 o 
   3   4   4     4630.63     4777.82     61.63 o 
   4   4   4       19.52       32.37      2.55 o 
   5   4   4       10.94       16.90      3.31 o 
   6   4   4       50.59       51.03      4.42 o 
   7   4   4       28.09       35.67      3.75 o 
   8   4   4        2.43        6.80      3.16 o 
   9   4   4       21.43       28.85      4.50 o 
  10   4   4        4.98        7.68      4.52 o 
 -10   5   4       64.77       74.65      6.83 o 
  -9   5   4       49.15       50.40      6.53 o 
  -8   5   4       45.71       46.18      5.36 o 
  -7   5   4        5.89        8.99      5.19 o 
  -6   5   4      439.66      466.51     13.07 o 
  -5   5   4      938.23      965.80     18.34 o 
  -4   5   4        8.16       10.85      3.37 o 
  -3   5   4      110.31      124.12      5.38 o 
  -2   5   4       20.05       19.04      2.25 o 
  -1   5   4       37.87       21.00      2.14 o 
   0   5   4       15.69       28.34      2.02 o 
   1   5   4      184.27      199.80      4.45 o 
   2   5   4      694.99      726.11     10.31 o 
   3   5   4       98.61      162.28     10.15 o 
   4   5   4     1199.00     1172.25     18.69 o 
   5   5   4      511.17      518.30     11.47 o 
   6   5   4        0.26       -0.41      3.40 o 
   7   5   4        4.47       -0.16      3.23 o 
   8   5   4        8.12        8.28      3.71 o 
   9   5   4        2.82        8.69      4.59 o 
  -8   6   4       40.17       58.08      6.35 o 
  -7   6   4       30.43       31.23      5.75 o 
  -6   6   4        3.93        8.53      3.58 o 
  -5   6   4      301.77      338.10      8.29 o 
  -4   6   4       45.07       44.13      4.03 o 
  -3   6   4      150.60      135.70      6.42 o 
  -2   6   4       10.83       10.62      2.56 o 
  -1   6   4      119.75      139.53      8.34 o 
   0   6   4       36.83       37.84      3.60 o 
   1   6   4        1.30        1.04      2.41 o 
   2   6   4       98.08      113.00      4.34 o 
   3   6   4      424.68      435.55      9.24 o 
   4   6   4       46.32       58.63      3.93 o 
   5   6   4      114.90      120.36      6.47 o 
   6   6   4       44.34       47.05      4.74 o 
   7   6   4      172.89      214.32      8.49 o 
  -6   7   4       95.17      105.75      8.33 o 
  -5   7   4       87.65       82.58      5.48 o 
  -4   7   4       56.25       65.07      4.95 o 
  -3   7   4        3.98        8.97      4.42 o 
  -2   7   4       46.79       53.39      4.29 o 
  -1   7   4      168.66      154.67      7.93 o 
   0   7   4      208.64      168.05      8.22 o 
   1   7   4       37.01       42.31      4.80 o 
   2   7   4      148.64      138.63      6.75 o 
   3   7   4        0.23        2.15      3.27 o 
   4   7   4      101.62       97.75      6.17 o 
   5   7   4       39.00       42.26      4.76 o 
   6   7   4       83.11       86.57      5.68 o 
  -3   8   4        5.57        7.14      7.44 o 
  -2   8   4        3.14        1.46      6.97 o 
  -1   8   4       25.21       23.54      4.82 o 
   0   8   4       19.10       25.94      5.14 o 
   1   8   4        2.63        4.96      4.35 o 
   2   8   4        0.37        2.23      6.55 o 
 -12   1   5       54.67       43.76      9.97 o 
 -11   1   5        0.17       20.87      7.87 o 
 -10   1   5      311.83      316.15     18.54 o 
  -9   1   5       93.45      103.02      7.00 o 
  -8   1   5       82.54      115.35      6.72 o 
  -7   1   5      835.19      818.81     35.06 o 
  -6   1   5     2603.78     2586.36     87.41 o 
  -5   1   5      230.90      206.58     10.69 o 
  -4   1   5       75.25       67.52      3.07 o 
  -3   1   5        6.84        7.35      1.14 o 
  -1   1   5      137.43      116.41      2.31 o 
   0   1   5     1670.75     1682.49     23.61 o 
   1   1   5     3441.87     3362.15     39.49 o 
   3   1   5     1041.49     1120.53     18.87 o 
   4   1   5      586.25      561.06     17.91 o 
   5   1   5     1918.62     1871.83     40.42 o 
   6   1   5       76.27       53.17      4.19 o 
   7   1   5     1338.10     1283.85     22.23 o 
   8   1   5       44.30       42.72      3.07 o 
   9   1   5      428.23      386.05      8.73 o 
  10   1   5       76.20       71.86      4.10 o 
  11   1   5        8.40        8.98      3.42 o 
 -12   2   5        0.03       23.02      5.43 o 
 -11   2   5      245.71      271.74     10.59 o 
 -10   2   5      231.91      231.13     23.14 o 
  -9   2   5      115.51      117.25     10.66 o 
  -8   2   5       33.47       46.71      4.69 o 
  -7   2   5      165.40      153.99      5.69 o 
  -6   2   5      489.55      590.22     10.82 o 
  -5   2   5     1228.37     1143.16     19.20 o 
  -4   2   5      142.54      149.29      5.68 o 
  -3   2   5       90.14      106.59      5.34 o 
  -2   2   5     2617.20     2851.97     51.21 o 
  -1   2   5     1753.51     1887.44     48.93 o 
   0   2   5      923.90      980.87     10.77 o 
   1   2   5      400.89      484.22      7.56 o 
   2   2   5      485.28      548.86      7.99 o 
   3   2   5      731.84      825.22     11.46 o 
   4   2   5      217.10      278.28      5.39 o 
   5   2   5       34.12       29.98      3.43 o 
   6   2   5       68.39       81.98      3.70 o 
   7   2   5        2.82        2.04      2.18 o 
   8   2   5      281.84      284.83      7.24 o 
   9   2   5       62.84       67.17      4.56 o 
  10   2   5      123.97      125.09      6.14 o 
  11   2   5        1.72        5.87      3.50 o 
 -11   3   5       25.09       24.73      7.88 o 
 -10   3   5       59.37       64.07      5.04 o 
  -9   3   5       23.78       16.04      3.40 o 
  -8   3   5       28.81       37.50      5.09 o 
  -7   3   5        0.13       -0.09      6.47 o 
  -5   3   5        4.81        0.96      1.14 o 
  -4   3   5      154.35      168.83      4.84 o 
  -3   3   5     1223.66     1364.82     20.10 o 
  -2   3   5     1075.58     1319.76     24.47 o 
  -1   3   5     1057.78     1175.10     14.58 o 
   0   3   5        5.00        8.59      0.99 o 
   1   3   5      720.05      773.19      9.49 o 
   2   3   5      425.64      523.81      7.25 o 
   3   3   5       15.81       27.90      1.76 o 
   4   3   5      504.65      568.25      8.70 o 
   5   3   5       21.67       31.62      2.54 o 
   6   3   5      335.40      278.06      6.52 o 
   7   3   5       43.69       46.41      4.30 o 
   8   3   5      434.13      394.38     10.83 o 
   9   3   5        3.07        6.75      3.30 o 
  10   3   5       29.28       35.99      4.67 o 
 -11   4   5        4.99       24.58      6.06 o 
 -10   4   5      156.60      160.31      7.76 o 
  -9   4   5       52.16       60.99      5.28 o 
  -8   4   5       64.17       67.53      9.26 o 
  -7   4   5       86.30       95.07      5.82 o 
  -6   4   5     1270.78     1325.20     32.65 o 
  -5   4   5        6.48       -5.38      3.22 o 
  -4   4   5      992.56      994.50     15.69 o 
  -3   4   5       32.54       32.24      2.35 o 
  -2   4   5        7.00       13.25      1.74 o 
  -1   4   5      603.58      676.52      8.65 o 
   0   4   5      971.41     1057.33     13.61 o 
   1   4   5       10.23       11.13      1.39 o 
   2   4   5       15.70       16.85      1.60 o 
   3   4   5        9.63       13.31      1.97 o 
   4   4   5       10.63       16.25      2.07 o 
   5   4   5        6.26        3.22      4.38 o 
   6   4   5        7.50        2.37      2.81 o 
   7   4   5       26.44       38.29      3.96 o 
   8   4   5       37.22       49.89      4.92 o 
   9   4   5      167.84      153.94      7.55 o 
 -10   5   5        2.14        5.07      4.48 o 
  -9   5   5       19.14       17.67      4.70 o 
  -8   5   5        8.31        8.42      4.17 o 
  -7   5   5      388.95      402.38     13.00 o 
  -6   5   5        6.15        8.43      3.74 o 
  -5   5   5      222.57      218.68      7.62 o 
  -4   5   5       40.17       45.20      3.21 o 
  -3   5   5      115.94      104.31      4.67 o 
  -2   5   5       28.80       59.94      2.99 o 
  -1   5   5      187.69      186.78      5.65 o 
   0   5   5      185.68      200.04      4.38 o 
   1   5   5      181.88      180.40      4.29 o 
   2   5   5      266.11      280.68      5.47 o 
   3   5   5     5600.70     5633.05     79.38 o 
   4   5   5        9.80        9.87      2.64 o 
   5   5   5       54.27       62.15      4.33 o 
   6   5   5       80.89       84.25      4.54 o 
   7   5   5       28.07       34.00      5.29 o 
   8   5   5        4.51       14.86      7.66 o 
  -8   6   5       11.54       23.65      5.16 o 
  -7   6   5      103.89      106.67      9.22 o 
  -6   6   5       59.94       51.12      4.63 o 
  -5   6   5      143.95      149.30      6.65 o 
  -4   6   5       41.14       43.84      3.93 o 
  -3   6   5        3.46        5.36      2.96 o 
  -2   6   5        0.05        1.36      2.37 o 
  -1   6   5        0.04        4.19      2.73 o 
   0   6   5       65.14       79.15      4.59 o 
   1   6   5      266.10      236.61      6.56 o 
   2   6   5       42.51       48.01      3.16 o 
   3   6   5        4.59       10.21      3.24 o 
   4   6   5       25.90       24.58      3.29 o 
   5   6   5       11.14        4.57      2.78 o 
   6   6   5      241.05      236.19     11.54 o 
   7   6   5     1051.75     1196.45     47.47 o 
  -6   7   5      164.12      182.39      9.90 o 
  -5   7   5        0.05        3.93      3.68 o 
  -4   7   5        2.05        8.16      3.60 o 
  -3   7   5      218.45      232.69      9.15 o 
  -2   7   5      148.20      134.36      6.46 o 
  -1   7   5      305.57      274.96     10.04 o 
   0   7   5        0.76       -1.03      3.79 o 
   1   7   5        1.62        3.12      3.27 o 
   2   7   5       57.40       70.11      4.61 o 
   3   7   5      105.67      116.70      6.60 o 
   4   7   5      184.25      157.88      6.62 o 
   5   7   5      217.93      200.32      8.37 o 
  -3   8   5        3.78       20.76      7.90 o 
  -2   8   5        3.36        7.35      7.21 o 
  -1   8   5        0.00        4.92      4.27 o 
   0   8   5       64.84       69.27      6.21 o 
   1   8   5        1.68        4.17      4.41 o 
   2   8   5        1.41       -0.90      6.59 o 
 -10   0   6       80.20       78.75      9.42 o 
  -9   0   6      626.14      618.77     25.89 o 
  -8   0   6      117.32      121.49      9.95 o 
  -7   0   6      294.13      304.81     14.83 o 
  -6   0   6      740.64      683.33     26.13 o 
  -5   0   6     8749.82     8474.92    273.24 o 
  -4   0   6     2788.14     2513.87     82.83 o 
  -3   0   6      465.52      412.49     17.52 o 
  -1   0   6     2146.41     2070.39     57.39 o 
   0   0   6      226.59      183.27      8.75 o 
   1   0   6     3415.93     3167.87     66.14 o 
   2   0   6      888.69      768.01     18.09 o 
   3   0   6     1047.32     1062.46     25.47 o 
   4   0   6     1956.50     1329.52     43.32 o 
   6   0   6     2054.10     2014.26     69.04 o 
   7   0   6      546.81      541.33     15.28 o 
   8   0   6       99.17       92.13      7.84 o 
   9   0   6       90.94      104.33      6.42 o 
  10   0   6      123.11      122.19      7.13 o 
  11   0   6       72.54       83.69      6.61 o 
 -12   1   6        2.05       -4.02      7.23 o 
 -11   1   6      114.36      132.91     13.05 o 
 -10   1   6        1.90      -11.73      5.87 o 
  -9   1   6        9.03       10.90      6.73 o 
  -8   1   6      476.25      482.06     14.84 o 
  -7   1   6       58.00       51.03      4.53 o 
  -6   1   6      184.63      229.23     13.02 o 
  -5   1   6       64.62       49.61      3.05 o 
  -4   1   6      264.53      274.84      5.02 o 
  -3   1   6      966.50      980.88     22.76 o 
  -1   1   6     1614.07     1723.54     47.80 o 
   0   1   6      549.53      542.61     10.31 o 
   1   1   6     4189.57     4209.29     58.35 o 
   2   1   6     5068.57     4990.39     83.41 o 
   3   1   6      213.66      220.76      4.39 o 
   4   1   6      300.06      295.07      6.37 o 
   5   1   6      294.22      271.39     11.84 o 
   6   1   6      832.87      803.81     21.72 o 
   7   1   6      489.07      449.14     10.17 o 
   8   1   6      543.71      502.95     10.45 o 
   9   1   6       35.08       36.44      3.38 o 
  10   1   6        0.03        1.66      2.68 o 
  11   1   6        0.53        4.00      3.38 o 
 -12   2   6      175.72      172.21      9.47 o 
 -11   2   6      354.02      370.21     12.86 o 
 -10   2   6      313.74      305.19     23.70 o 
  -9   2   6       38.34       60.02      6.67 o 
  -8   2   6      622.93      607.09     17.12 o 
  -7   2   6      938.83      961.11     24.66 o 
  -6   2   6      116.41       87.47      6.12 o 
  -5   2   6      120.42      102.63      3.60 o 
  -4   2   6      445.39      359.53     19.75 o 
  -3   2   6      482.94      473.21     12.67 o 
  -2   2   6     3411.06     3596.01     50.33 o 
  -1   2   6      341.31      376.54     12.18 o 
   0   2   6       76.06       68.38      1.82 o 
   1   2   6      144.61      135.69      3.46 o 
   2   2   6     1581.69     1720.92     20.84 o 
   3   2   6       12.30        3.64      1.74 o 
   4   2   6        7.28       16.48      1.50 o 
   5   2   6      227.93      215.19     10.52 o 
   6   2   6      629.66      571.00     11.27 o 
   7   2   6      185.53      168.78      5.49 o 
   8   2   6       16.89       22.77      2.94 o 
   9   2   6      150.97      154.02      6.50 o 
  10   2   6      229.59      219.59      7.90 o 
 -11   3   6        2.43        4.66     12.88 o 
 -10   3   6      152.85      170.42      7.03 o 
  -9   3   6       58.21       65.81      9.40 o 
  -8   3   6      293.94      290.85     16.81 o 
  -7   3   6      409.59      451.86     26.94 o 
  -6   3   6        4.38        1.44      1.95 o 
  -5   3   6       13.35        1.80      2.28 o 
  -4   3   6      371.88      406.22     13.16 o 
  -3   3   6        1.06        0.09      1.53 o 
  -2   3   6      333.29      270.17      5.18 o 
  -1   3   6       27.36       44.54      2.03 o 
   0   3   6      589.84      613.26      9.81 o 
   1   3   6      556.74      579.17      7.44 o 
   2   3   6      209.99      222.76      3.96 o 
   3   3   6      294.84      290.41      5.30 o 
   4   3   6      849.89      821.65     11.93 o 
   5   3   6       16.67       21.37      2.27 o 
   6   3   6       10.82        8.04      2.59 o 
   7   3   6      129.79      113.37      5.87 o 
   8   3   6      267.01      244.32      8.27 o 
   9   3   6      423.45      431.31     11.89 o 
  10   3   6       23.11       33.95      4.58 o 
 -11   4   6      170.19      186.79      8.37 o 
 -10   4   6       46.55       53.55     13.14 o 
  -9   4   6        0.93        0.09      5.77 o 
  -8   4   6        0.22       -3.30      4.79 o 
  -7   4   6      207.92      223.92     11.73 o 
  -6   4   6      433.27      425.36     20.32 o 
  -5   4   6        0.77       -3.09      2.19 o 
  -4   4   6       94.39       96.65      3.82 o 
  -3   4   6       31.12       38.57      3.23 o 
  -2   4   6      544.42      616.83     10.11 o 
  -1   4   6      750.51      877.97     11.56 o 
   0   4   6      135.42      137.31      3.71 o 
   1   4   6      112.82      128.93      3.18 o 
   2   4   6        2.74        6.70      1.40 o 
   3   4   6      213.58      222.11      4.66 o 
   4   4   6      382.36      377.95      6.48 o 
   5   4   6       51.12       57.41      3.46 o 
   6   4   6        1.58       -2.22      3.01 o 
   7   4   6       39.05       28.54      7.11 o 
   8   4   6        0.73        1.60      3.52 o 
   9   4   6       22.75       28.39      4.66 o 
 -10   5   6       65.26       77.51      7.75 o 
  -9   5   6       28.36       28.65      5.05 o 
  -8   5   6       92.77       98.84      6.81 o 
  -7   5   6        0.03       11.74      7.70 o 
  -6   5   6      171.43      174.65      7.99 o 
  -5   5   6        0.52       -6.73      4.31 o 
  -4   5   6       48.02       53.87      3.74 o 
  -3   5   6      666.83      677.00     13.22 o 
  -2   5   6       55.28       50.47      3.20 o 
  -1   5   6      141.09      157.91      5.37 o 
   0   5   6      182.93      177.72      4.19 o 
   1   5   6      177.21      183.76      4.39 o 
   2   5   6      734.33      795.32     10.54 o 
   3   5   6      877.38      924.49     14.15 o 
   4   5   6      131.17      124.56      4.63 o 
   5   5   6       11.84       14.11      3.02 o 
   6   5   6       11.42       21.43      3.71 o 
   7   5   6       19.32       40.76      5.25 o 
   8   5   6       10.51        9.73      4.46 o 
  -8   6   6        0.01       13.86     11.35 o 
  -7   6   6     1401.32     1473.82     32.20 o 
  -6   6   6        6.21       10.21      4.18 o 
  -5   6   6       21.71       29.71      7.60 o 
  -4   6   6       41.02       37.13      3.84 o 
  -3   6   6      494.87      426.35     11.81 o 
  -2   6   6       43.01       43.35      3.41 o 
  -1   6   6       15.74       16.39      3.31 o 
   0   6   6        7.65        4.89      2.56 o 
   1   6   6       40.85       32.09      3.60 o 
   2   6   6      764.27      749.61     12.76 o 
   3   6   6      606.13      576.79     10.25 o 
   4   6   6      282.73      280.73      6.87 o 
   5   6   6        0.08        0.70      3.02 o 
   6   6   6        1.37        6.58      3.84 o 
   7   6   6      110.78      115.99      7.99 o 
  -6   7   6      262.42      235.65     10.05 o 
  -5   7   6      112.79      138.80      6.76 o 
  -4   7   6      111.28      109.46      6.96 o 
  -3   7   6       64.60       73.91      5.87 o 
  -2   7   6        4.54        7.05      3.24 o 
  -1   7   6        0.55       -0.99      3.64 o 
   0   7   6        3.95        0.15      3.92 o 
   1   7   6       70.22       80.60     10.60 o 
   2   7   6        8.76        7.17      3.99 o 
   3   7   6       97.63       93.43     10.02 o 
   4   7   6        9.83        8.42      3.83 o 
   5   7   6       14.43       14.64      4.26 o 
  -3   8   6      185.62      179.40     13.71 o 
  -2   8   6      242.22      202.76     13.89 o 
  -1   8   6        0.10        6.65      4.37 o 
   0   8   6        8.54        8.69      6.88 o 
   1   8   6       32.75       37.69      5.41 o 
 -12   1   7        0.06       20.94      8.51 o 
 -11   1   7      216.69      244.84     16.70 o 
 -10   1   7       27.14       32.87      8.35 o 
  -9   1   7       44.81       44.04      8.16 o 
  -8   1   7       47.15       43.46      4.79 o 
  -7   1   7      183.04      191.34      8.00 o 
  -6   1   7     1263.28     1188.09     43.14 o 
  -5   1   7       78.34       83.13      2.78 o 
  -4   1   7       50.21       89.89      6.66 o 
  -3   1   7     3692.29     3144.05    178.04 o 
  -1   1   7     3070.11     2858.56     39.80 o 
   0   1   7      149.49      146.47      2.50 o 
   1   1   7     1561.25     1536.77     21.95 o 
   2   1   7       50.40       64.61      2.45 o 
   3   1   7      346.28      362.29      9.74 o 
   4   1   7      107.91      116.57      3.30 o 
   5   1   7     1344.11     1268.16     31.85 o 
   6   1   7      452.02      425.59      8.99 o 
   7   1   7      122.27      121.05      4.66 o 
   8   1   7      430.04      391.48      8.90 o 
   9   1   7      517.92      469.69     10.29 o 
  10   1   7      131.77      144.22      5.70 o 
 -12   2   7      105.39      275.17     13.54 o 
 -11   2   7      260.49      279.62     10.90 o 
 -10   2   7        3.77        6.47      9.11 o 
  -9   2   7      517.18      541.27     37.56 o 
  -8   2   7        0.04       -1.95      3.22 o 
  -7   2   7       59.74       62.90      4.59 o 
  -6   2   7       43.92       40.88      2.23 o 
  -5   2   7      516.75      495.01      9.31 o 
  -4   2   7      264.30      279.78      8.65 o 
  -3   2   7       35.05       41.52      2.77 o 
  -2   2   7       41.96       61.02      2.45 o 
  -1   2   7      138.17      122.81      2.81 o 
   0   2   7      951.80      997.49     16.27 o 
   1   2   7      311.83      305.37      5.46 o 
   2   2   7    12952.95    14216.69    165.50 o 
   3   2   7      191.50      206.28      4.08 o 
   4   2   7      125.72      127.86      3.56 o 
   5   2   7      264.83      244.07      7.02 o 
   6   2   7      429.77      424.28      9.23 o 
   7   2   7       27.21       23.85      2.89 o 
   8   2   7       50.00       33.55      3.28 o 
   9   2   7      118.94      112.88      5.92 o 
  10   2   7       17.06       19.18      5.06 o 
 -11   3   7      159.73      151.02      9.40 o 
 -10   3   7       17.01       16.89      3.81 o 
  -9   3   7        1.83       -2.04      2.88 o 
  -8   3   7       14.55        9.40      3.12 o 
  -7   3   7     4113.86     4296.12     80.28 o 
  -6   3   7      103.40       56.37     11.24 o 
  -5   3   7       13.39        2.13      2.33 o 
  -4   3   7      903.48      931.17     25.93 o 
  -3   3   7      211.21      198.01      5.15 o 
  -2   3   7     2678.12     3137.24     46.39 o 
  -1   3   7      195.16      241.06      4.05 o 
   0   3   7     1197.07     1219.40     16.56 o 
   1   3   7       64.15       73.88      2.35 o 
   2   3   7        4.57        5.35      1.28 o 
   3   3   7      445.03      501.72      7.96 o 
   4   3   7      282.18      246.17      5.02 o 
   5   3   7       41.17       39.93      2.70 o 
   6   3   7      933.84      805.12     15.44 o 
   7   3   7        4.44        4.53      2.99 o 
   8   3   7      143.62      151.62      6.85 o 
   9   3   7      103.75      107.38      6.40 o 
  10   3   7       27.92       25.88      4.51 o 
 -11   4   7       87.67      113.37      7.58 o 
 -10   4   7       63.09       73.80      5.97 o 
  -9   4   7      234.47      247.09     10.01 o 
  -8   4   7      291.64      322.73     10.46 o 
  -7   4   7      609.86      625.95     15.36 o 
  -6   4   7      323.06      337.94     14.41 o 
  -5   4   7      163.44      163.42      5.69 o 
  -4   4   7       32.28       37.39      2.82 o 
  -3   4   7     1019.49     1052.76     18.24 o 
  -2   4   7        1.64        1.26      1.39 o 
  -1   4   7      459.79      470.16      7.52 o 
   0   4   7      607.18      645.49     25.49 o 
   1   4   7      627.45      648.12      8.55 o 
   2   4   7     2225.80     2256.26     27.62 o 
   3   4   7      722.22      701.62     10.83 o 
   4   4   7       15.50       12.77      2.20 o 
   5   4   7      163.64      141.45      5.55 o 
   6   4   7        8.50       -0.91      3.90 o 
   7   4   7      543.00      461.11     12.63 o 
   8   4   7        0.80        2.04      3.59 o 
   9   4   7        0.15       -0.28      3.86 o 
 -10   5   7       70.55       76.08      9.18 o 
  -9   5   7       28.72       29.69      5.11 o 
  -8   5   7       45.16       52.06      6.61 o 
  -7   5   7      778.73      829.04     19.73 o 
  -6   5   7      109.64      108.72      6.68 o 
  -5   5   7        4.03       -6.17      3.09 o 
  -4   5   7       92.41       95.05      4.58 o 
  -3   5   7      457.97      432.37      9.69 o 
  -2   5   7      198.72      208.34      6.04 o 
  -1   5   7       84.43       98.68      4.45 o 
   0   5   7      428.49      428.81      8.54 o 
   1   5   7      545.03      559.81      8.54 o 
   2   5   7      567.64      552.76      8.53 o 
   3   5   7        7.15       14.62      3.75 o 
   4   5   7       25.98       23.61      2.97 o 
   5   5   7       18.00       22.72      3.13 o 
   6   5   7      209.62      200.34      7.26 o 
   7   5   7       98.90       97.04      6.74 o 
   8   5   7        8.55       10.39      4.54 o 
  -8   6   7      416.64      399.67     21.98 o 
  -7   6   7      143.37      160.80     29.25 o 
  -6   6   7      181.59      192.13      8.70 o 
  -5   6   7       24.76       24.50      3.73 o 
  -4   6   7       26.75       27.26      3.65 o 
  -3   6   7       45.16       52.18      4.82 o 
  -2   6   7       34.96       48.14      3.55 o 
  -1   6   7        8.41        1.28      3.17 o 
   0   6   7        1.18       -0.91      2.52 o 
   1   6   7      146.77      135.67      6.17 o 
   2   6   7        4.32        8.35      2.47 o 
   3   6   7      192.75      192.61      6.93 o 
   4   6   7        6.46        3.86      2.93 o 
   5   6   7       29.11       17.37      3.40 o 
   6   6   7       21.84       28.55      4.53 o 
   7   6   7       59.74       61.07      6.57 o 
  -6   7   7       39.06       34.61      7.21 o 
  -5   7   7       85.53       83.04      5.51 o 
  -4   7   7       44.36       51.38      5.47 o 
  -3   7   7        8.55       10.98      4.23 o 
  -2   7   7      110.79       99.09      5.69 o 
  -1   7   7       36.39       39.37      4.85 o 
   0   7   7        7.15        7.94      4.14 o 
   1   7   7       14.26       26.36      3.94 o 
   2   7   7       27.33       25.19      5.44 o 
   3   7   7        5.92        8.98      5.00 o 
   4   7   7       51.19       63.48      5.14 o 
   5   7   7       62.51       73.18      5.63 o 
  -3   8   7      303.58      276.74     16.29 o 
  -2   8   7        8.69       -2.90      6.91 o 
  -1   8   7      160.34      146.84      9.69 o 
   0   8   7        0.14        4.36      6.21 o 
   1   8   7       59.58       63.18      6.08 o 
 -10   0   8      298.00      323.08     17.29 o 
  -9   0   8      768.67      748.35     30.15 o 
  -8   0   8      387.61      354.97     17.25 o 
  -7   0   8       31.51       32.41      5.76 o 
  -6   0   8      646.75      618.13     24.08 o 
  -5   0   8      114.75       96.51      7.52 o 
  -4   0   8       15.41        7.32      5.88 o 
  -1   0   8     2475.45     2354.87     42.88 o 
   0   0   8       24.72       30.59      1.93 o 
   1   0   8      566.42      557.64     28.10 o 
   2   0   8     6971.41     6644.67    119.39 o 
   3   0   8      131.13      140.73      4.39 o 
   4   0   8      424.87      392.42      8.79 o 
   5   0   8     2228.42     1302.89     43.49 o 
   6   0   8    13451.95    12761.05    285.74 o 
   7   0   8      248.80      227.56      8.89 o 
   8   0   8       55.64       54.06      5.11 o 
   9   0   8      551.74      486.47     15.04 o 
  10   0   8      133.62      122.52      7.55 o 
 -11   1   8       69.28       76.79     10.48 o 
 -10   1   8       56.80       61.29      9.67 o 
  -9   1   8        1.93        4.40      6.15 o 
  -8   1   8       61.50       55.37      7.25 o 
  -7   1   8      385.05      361.01     11.76 o 
  -6   1   8      110.36       90.06      5.25 o 
  -5   1   8      390.14      350.81      5.99 o 
  -4   1   8     2960.29     3013.45     56.26 o 
  -3   1   8      110.34      116.86      5.01 o 
  -1   1   8     1487.50     1525.42     28.70 o 
   0   1   8      373.95      384.64      5.60 o 
   1   1   8      626.65      617.88      8.72 o 
   2   1   8     4106.54     4470.24     57.19 o 
   3   1   8      116.26       88.36      2.83 o 
   4   1   8      206.47      191.79      3.89 o 
   5   1   8      721.58      655.98     18.95 o 
   6   1   8        0.76        4.64      2.44 o 
   7   1   8      404.44      376.81      8.60 o 
   8   1   8      585.01      524.23     11.10 o 
   9   1   8       82.62       87.09      4.66 o 
  10   1   8        6.10        7.23      3.05 o 
 -12   2   8     1382.48     1317.12     52.56 o 
 -11   2   8        1.19       -7.46      7.56 o 
 -10   2   8      378.90      353.51     31.07 o 
  -9   2   8      152.05      144.29     16.91 o 
  -8   2   8        5.94       10.02      3.47 o 
  -7   2   8      214.06      227.97      6.51 o 
  -6   2   8       61.42       58.14      2.82 o 
  -5   2   8     1014.04     1076.35     35.19 o 
  -3   2   8      191.03      222.89      5.47 o 
  -2   2   8      480.15      495.91      9.12 o 
  -1   2   8     3229.37     3064.05     42.81 o 
   0   2   8     1261.93     1324.59     20.21 o 
   1   2   8       32.89       41.66      1.65 o 
   2   2   8      127.88      120.11      3.47 o 
   3   2   8      639.30      598.67      8.93 o 
   4   2   8        7.28        6.36      1.53 o 
   5   2   8        5.08        3.80      1.92 o 
   6   2   8      357.10      300.90      9.70 o 
   7   2   8      207.93      180.48      5.92 o 
   8   2   8       16.53       16.29      3.03 o 
   9   2   8        3.66        4.22      3.23 o 
  10   2   8      331.73      357.64     10.59 o 
 -11   3   8       54.25       83.84      9.78 o 
 -10   3   8       38.38       39.95      4.25 o 
  -9   3   8       72.96       88.61      5.79 o 
  -8   3   8        3.20       -4.63      2.69 o 
  -7   3   8      117.99      120.52     18.94 o 
  -6   3   8       52.68       54.51      3.65 o 
  -5   3   8       13.24        0.33      1.05 o 
  -4   3   8     1874.87     1774.61     43.28 o 
  -3   3   8       38.30       53.50      2.64 o 
  -2   3   8        2.55        2.25      1.25 o 
  -1   3   8       58.31       61.25      2.13 o 
   0   3   8       34.24       47.03      2.05 o 
   1   3   8       11.02       12.82      1.20 o 
   2   3   8      274.48      271.93      4.66 o 
   3   3   8        9.24       10.13      1.72 o 
   4   3   8       27.21       26.41      2.09 o 
   5   3   8       67.03       86.10      3.70 o 
   6   3   8      187.28      152.45      5.71 o 
   7   3   8      336.21      337.17      9.99 o 
   8   3   8       21.58       27.20      4.06 o 
   9   3   8        0.09        2.31      3.50 o 
 -11   4   8       43.33       56.12      5.72 o 
 -10   4   8        7.48        3.27      3.89 o 
  -9   4   8       53.43       54.83      5.18 o 
  -8   4   8      521.42      559.33     15.42 o 
  -7   4   8     1566.23     1603.42     32.76 o 
  -6   4   8      273.35      254.96     10.63 o 
  -5   4   8       25.86       31.00      4.41 o 
  -4   4   8      128.77      151.86      5.33 o 
  -3   4   8       80.56       63.12      3.33 o 
  -2   4   8      225.67      197.12      4.60 o 
  -1   4   8       71.34       60.48      2.24 o 
   0   4   8       56.43       16.58      2.16 o 
   1   4   8        1.13        3.82      1.23 o 
   2   4   8      351.12      358.52      5.98 o 
   3   4   8       48.36       56.85      2.82 o 
   4   4   8       36.71       36.55      2.58 o 
   5   4   8      216.28      181.82      6.12 o 
   6   4   8      205.32      173.05      7.55 o 
   7   4   8      450.77      417.33     12.07 o 
   8   4   8        5.92       11.23      4.06 o 
   9   4   8       48.40       45.78      5.37 o 
 -10   5   8        3.71       19.07      7.38 o 
  -9   5   8       19.17       23.08      4.91 o 
  -8   5   8       28.97       38.21      4.97 o 
  -7   5   8      231.72      276.58     28.59 o 
  -6   5   8        6.46        2.68      5.08 o 
  -5   5   8        9.47       10.04      3.61 o 
  -4   5   8      134.63      141.59      6.27 o 
  -3   5   8      221.89      169.85      7.13 o 
  -2   5   8        0.01       -1.51      2.07 o 
  -1   5   8       61.36       53.03      2.96 o 
   0   5   8      219.63      203.13      5.27 o 
   1   5   8      715.92      707.78     10.96 o 
   2   5   8      337.92      332.47      6.13 o 
   3   5   8        9.75       11.57      2.74 o 
   4   5   8       55.55       56.03      4.14 o 
   5   5   8       45.05       54.14      3.71 o 
   6   5   8        0.98       -3.12      3.24 o 
   7   5   8      171.33      143.75      7.96 o 
   8   5   8      134.57      132.69      7.84 o 
  -8   6   8        7.68       34.40      8.33 o 
  -7   6   8      335.00      341.32     14.68 o 
  -6   6   8        0.39        4.87      4.02 o 
  -5   6   8       17.24       10.26      3.43 o 
  -4   6   8       39.65       39.64      3.90 o 
  -3   6   8       13.74       12.72      3.74 o 
  -2   6   8        1.38        2.88      2.52 o 
  -1   6   8      204.48      170.63      6.78 o 
   0   6   8       83.16       84.40      4.34 o 
   1   6   8     1590.79     1566.63     29.62 o 
   2   6   8        6.72        7.79      2.52 o 
   3   6   8      137.45      141.38      6.08 o 
   4   6   8      102.49      108.84      5.01 o 
   5   6   8       14.09       12.08      3.51 o 
   6   6   8       13.09       16.12      5.32 o 
  -6   7   8       27.57       25.46      5.52 o 
  -5   7   8       19.63       18.23      4.08 o 
  -4   7   8        2.21        6.11      4.14 o 
  -3   7   8      620.58      563.49     28.16 o 
  -2   7   8       52.83       53.64      4.39 o 
  -1   7   8        5.35        6.82      4.05 o 
   0   7   8        0.19        5.01      4.13 o 
   1   7   8       41.67       44.09      4.34 o 
   2   7   8       32.99       43.33      4.24 o 
   3   7   8       17.78       24.27      6.96 o 
   4   7   8       21.83       22.60      4.24 o 
  -2   8   8      245.61      187.33     13.57 o 
  -1   8   8       15.85       11.53      4.74 o 
   0   8   8        8.94        4.29      4.66 o 
 -12   1   9     1196.73     1142.35     45.98 o 
 -11   1   9      152.06      141.59     13.38 o 
 -10   1   9      163.90      157.69     13.45 o 
  -9   1   9      103.41      111.37     11.40 o 
  -8   1   9       13.46       12.37      3.80 o 
  -7   1   9      356.85      347.38     11.02 o 
  -6   1   9       10.46        5.02      1.12 o 
  -5   1   9      855.96      796.39     16.52 o 
  -4   1   9       18.45       21.88      2.02 o 
  -3   1   9      181.00      151.72      4.00 o 
  -2   1   9       85.79      131.52      3.64 o 
  -1   1   9       21.52       23.41      3.11 o 
   0   1   9        4.91        2.15      0.96 o 
   1   1   9     4957.96     4933.15     68.46 o 
   2   1   9      958.41      975.63     12.30 o 
   3   1   9      997.63      965.86     14.55 o 
   4   1   9     1119.30     1140.13     15.71 o 
   5   1   9      234.13      227.57      6.12 o 
   6   1   9     2189.45     2125.94     35.74 o 
   7   1   9      325.42      318.47      7.91 o 
   8   1   9       61.64       55.95      4.18 o 
   9   1   9       49.57       46.13      3.89 o 
  10   1   9       74.49       90.91      5.08 o 
 -12   2   9       91.42      147.67     16.40 o 
 -11   2   9       24.89       21.00      5.05 o 
 -10   2   9       57.05       61.82     13.20 o 
  -9   2   9       78.00       80.47      6.01 o 
  -8   2   9      233.98      261.58      7.43 o 
  -7   2   9        5.47        8.42      2.11 o 
  -6   2   9      414.54      414.53      9.66 o 
  -5   2   9      470.66      457.23     10.26 o 
  -4   2   9      841.58      886.41     41.46 o 
  -3   2   9     1300.18     1387.18     25.91 o 
  -2   2   9      814.64      813.97     11.31 o 
  -1   2   9      717.96      727.11     10.12 o 
   0   2   9       44.45       61.68      1.79 o 
   1   2   9      146.22      149.74      2.94 o 
   2   2   9       74.10       87.65      2.59 o 
   3   2   9        8.66       16.45      1.63 o 
   4   2   9      524.13      517.32      8.79 o 
   5   2   9       32.97       34.71      2.96 o 
   6   2   9      524.85      451.59      9.91 o 
   7   2   9        2.71        6.16      2.73 o 
   8   2   9        5.36        6.69      2.82 o 
   9   2   9      293.39      305.28      9.54 o 
  10   2   9      462.97      513.67     13.63 o 
 -11   3   9      248.23      253.39      8.70 o 
 -10   3   9        0.39       -0.29      3.11 o 
  -9   3   9      372.48      393.02     11.82 o 
  -7   3   9       50.69       52.74      4.03 o 
  -6   3   9        5.22        4.53      5.66 o 
  -4   3   9      437.23      423.50      8.53 o 
  -3   3   9       31.60       38.11      2.47 o 
  -2   3   9       40.88       32.47      1.88 o 
  -1   3   9        7.46        3.74      1.00 o 
   0   3   9      498.59      547.65      9.61 o 
   1   3   9      939.31      937.86     10.79 o 
   2   3   9        2.74        2.26      1.37 o 
   3   3   9      966.33     1000.59     14.37 o 
   4   3   9      226.63      225.51      4.97 o 
   5   3   9        0.04        0.73      2.19 o 
   6   3   9      510.96      380.33     11.58 o 
   7   3   9      126.51      136.52      6.67 o 
   8   3   9        0.06        0.83      3.39 o 
   9   3   9       21.86       30.56      4.63 o 
 -11   4   9        9.86       14.15      4.43 o 
 -10   4   9        0.21       -6.07      3.56 o 
  -9   4   9       21.77       21.80      4.11 o 
  -8   4   9      584.14      632.43     15.54 o 
  -7   4   9      612.66      655.78     24.00 o 
  -6   4   9       25.66       24.46      9.15 o 
  -5   4   9      420.47      430.17     10.98 o 
  -4   4   9      240.61      261.16     10.30 o 
  -3   4   9        0.95       11.39      2.27 o 
  -2   4   9      265.10      271.74      5.64 o 
  -1   4   9      850.93      814.64     10.92 o 
   0   4   9      449.04      406.71      7.95 o 
   1   4   9     1259.75     1247.01     16.06 o 
   2   4   9       47.04       59.22      2.99 o 
   3   4   9       24.42       35.30      2.57 o 
   4   4   9      430.13      365.32      7.00 o 
   5   4   9        2.98        4.67      2.80 o 
   6   4   9      243.71      251.30      9.01 o 
   7   4   9       94.49      117.62      7.45 o 
   8   4   9       13.12       12.73      4.11 o 
 -10   5   9       36.75       43.63      6.98 o 
  -9   5   9      253.57      250.76     12.08 o 
  -8   5   9      104.21      115.35      8.95 o 
  -7   5   9      206.05      206.06     11.95 o 
  -6   5   9        2.71        5.76      4.50 o 
  -5   5   9      148.25      129.87      6.51 o 
  -4   5   9       42.93       33.07      3.43 o 
  -3   5   9     1868.23     1670.25     33.05 o 
  -2   5   9        2.59        2.01      2.25 o 
  -1   5   9        1.12        1.68      2.06 o 
   0   5   9      256.54      281.78      6.29 o 
   1   5   9     2145.70     2161.38     28.94 o 
   2   5   9       20.48       19.17      2.24 o 
   3   5   9      782.87      738.19     12.95 o 
   4   5   9        0.10       -0.22      2.76 o 
   5   5   9       17.63       22.54      3.14 o 
   6   5   9      138.90      131.90      6.33 o 
   7   5   9       68.02       81.94      6.56 o 
  -8   6   9        1.25        4.59      5.65 o 
  -7   6   9        0.52        2.36      7.16 o 
  -6   6   9      195.62      178.02      8.50 o 
  -5   6   9      108.04       93.94      6.12 o 
  -4   6   9       35.66       35.22      4.53 o 
  -3   6   9      843.73      737.65     17.31 o 
  -2   6   9      533.76      455.69     12.77 o 
  -1   6   9       70.31       75.13      6.98 o 
   0   6   9      470.90      445.92      9.62 o 
   1   6   9      260.32      285.58      8.42 o 
   2   6   9      538.21      497.35     10.38 o 
   3   6   9      128.62      134.74      6.15 o 
   4   6   9      134.47      144.72      5.89 o 
   5   6   9       31.57       26.37      5.05 o 
   6   6   9      175.49      209.14      8.34 o 
  -6   7   9        5.11        4.04      4.89 o 
  -5   7   9      142.77      133.92      7.85 o 
  -4   7   9      131.04      111.17      9.58 o 
  -3   7   9       69.64       60.48      6.70 o 
  -2   7   9       98.12       80.99      5.09 o 
  -1   7   9        9.30       15.85      4.37 o 
   0   7   9       17.64       13.65      4.39 o 
   1   7   9       11.38       14.41      3.79 o 
   2   7   9        3.51        2.01      5.37 o 
   3   7   9       24.96       26.81      5.71 o 
   4   7   9        6.25        6.61      4.57 o 
 -10   0  10       47.65       55.61      8.68 o 
  -9   0  10      954.89      888.88     34.92 o 
  -8   0  10     4399.65     4387.16    145.49 o 
  -7   0  10       23.28       18.66      5.15 o 
  -6   0  10     2212.51     2169.34     40.47 o 
  -5   0  10      390.80      326.07      7.42 o 
  -4   0  10      703.36      710.44     40.94 o 
  -3   0  10      127.34      114.24      4.97 o 
  -2   0  10      280.26      146.78      6.19 o 
  -1   0  10       75.43       78.37      3.18 o 
   0   0  10       91.02       59.69      3.14 o 
   1   0  10      341.48      284.97      8.00 o 
   2   0  10       74.58       84.11      3.06 o 
   3   0  10      475.44      405.11      9.24 o 
   4   0  10      701.53      647.79     13.63 o 
   5   0  10     2519.82     2430.50     57.15 o 
   6   0  10      157.07      149.65      7.93 o 
   7   0  10      275.92      248.17     10.27 o 
   8   0  10       72.82       82.65      6.30 o 
   9   0  10      395.92      373.82     13.13 o 
  10   0  10        6.04        2.80      8.57 o 
 -12   1  10      168.27      195.76     15.88 o 
 -11   1  10       83.18      107.28     12.30 o 
 -10   1  10      245.21      252.79     16.45 o 
  -9   1  10       45.90       49.22      8.62 o 
  -8   1  10      128.90      149.95      9.55 o 
  -7   1  10      287.80      307.98      7.88 o 
  -6   1  10        1.30        0.97      1.12 o 
  -5   1  10        2.85        4.47      1.29 o 
  -4   1  10      822.59      677.21     62.96 o 
  -3   1  10      602.99      552.96     13.95 o 
  -2   1  10      486.93      418.71      9.28 o 
   0   1  10      440.90      442.47      5.51 o 
   1   1  10      608.94      626.48      7.77 o 
   2   1  10      625.01      652.62      8.69 o 
   3   1  10       15.94       19.98      1.71 o 
   4   1  10      262.75      250.21      5.22 o 
   5   1  10       81.87       78.63      4.41 o 
   6   1  10      305.33      292.03      8.99 o 
   7   1  10       38.59       35.59      3.41 o 
   8   1  10      120.68      114.58      5.28 o 
   9   1  10        6.11        6.45      3.10 o 
  10   1  10      356.53      364.68      9.60 o 
 -12   2  10       58.04       67.02     11.74 o 
 -11   2  10       76.76       75.49      7.00 o 
 -10   2  10       31.94       29.80      4.61 o 
  -9   2  10        0.33       -1.89      6.53 o 
  -8   2  10      219.74      230.85     15.76 o 
  -7   2  10       97.39      106.97      5.90 o 
  -6   2  10       81.57       81.95      4.02 o 
  -5   2  10     1135.74     1103.12     27.57 o 
  -4   2  10     3077.76     3266.94     52.07 o 
  -3   2  10      782.23      789.99     15.90 o 
  -2   2  10     1859.78     1804.16     23.79 o 
  -1   2  10     1595.66     1447.51     16.66 o 
   0   2  10      616.04      524.14     11.99 o 
   1   2  10      942.82     1055.23     11.86 o 
   2   2  10      400.48      380.25      5.30 o 
   3   2  10     1005.04     1016.47     14.34 o 
   4   2  10        0.19        3.66      1.63 o 
   5   2  10      470.97      423.17      8.15 o 
   6   2  10      139.73      160.05      5.75 o 
   7   2  10       12.86       15.74      3.02 o 
   8   2  10        9.17        8.87      3.17 o 
   9   2  10      175.50      183.88      7.66 o 
 -11   3  10      114.39      135.37      8.59 o 
 -10   3  10       38.98       48.74      6.64 o 
  -9   3  10      407.29      406.83     19.33 o 
  -8   3  10     3322.07     3322.64     89.06 o 
  -7   3  10      144.15      126.36      7.23 o 
  -6   3  10      100.71       91.57      6.04 o 
  -5   3  10       15.91       19.05      4.11 o 
  -4   3  10       48.78       43.72      2.91 o 
  -3   3  10     1154.13     1317.52     22.19 o 
  -2   3  10      376.05      351.71      5.35 o 
  -1   3  10      815.56      852.70      9.89 o 
   0   3  10      548.00      533.06      8.29 o 
   1   3  10        7.70       18.51      2.57 o 
   2   3  10        1.84        2.14      1.37 o 
   3   3  10     1028.14     1040.80     14.94 o 
   4   3  10        6.55        6.63      1.98 o 
   5   3  10       23.35       13.32      2.53 o 
   6   3  10       45.72       40.05      3.68 o 
   7   3  10      155.88      151.06      7.00 o 
   8   3  10       14.22       20.97      5.91 o 
   9   3  10        8.67        9.79      4.14 o 
 -11   4  10        2.43       -2.28      5.01 o 
 -10   4  10       14.74       11.02      7.33 o 
  -9   4  10        1.53        2.17      4.39 o 
  -8   4  10      150.04      170.08     15.50 o 
  -7   4  10      160.87      175.94     27.88 o 
  -6   4  10       19.78       25.87      4.67 o 
  -5   4  10       72.07       77.96      4.69 o 
  -4   4  10      371.06      407.97      9.04 o 
  -3   4  10        5.57        0.32      2.43 o 
  -2   4  10        6.17        7.48      1.90 o 
  -1   4  10      110.69      115.74      3.37 o 
   0   4  10      514.61      513.28      7.91 o 
   1   4  10     4500.63     4489.77     53.57 o 
   2   4  10      403.56      420.79      6.83 o 
   3   4  10       75.52       67.51      3.18 o 
   4   4  10        0.16       -1.18      2.10 o 
   5   4  10        6.08        3.26      2.69 o 
   6   4  10        0.99        0.36      3.40 o 
   7   4  10       62.32       57.21      5.41 o 
   8   4  10        1.32        4.52      4.25 o 
 -10   5  10       13.58       16.03      5.92 o 
  -9   5  10        0.09       10.63      5.37 o 
  -8   5  10       67.27       74.19      8.27 o 
  -7   5  10      157.80      159.18     15.49 o 
  -6   5  10        1.16        4.74      4.44 o 
  -5   5  10       23.82       17.45      3.78 o 
  -4   5  10       65.72       74.39      4.35 o 
  -3   5  10        0.76        4.38      3.12 o 
  -2   5  10      124.16      124.60      5.07 o 
  -1   5  10      118.44      122.62      4.51 o 
   0   5  10      863.01      871.11     13.98 o 
   1   5  10      132.59      154.34      4.72 o 
   2   5  10      766.19      729.90     10.63 o 
   3   5  10      305.78      295.77      7.67 o 
   4   5  10        7.09        8.56      2.83 o 
   5   5  10        7.13       17.86      3.11 o 
   6   5  10        7.42       28.14      4.11 o 
   7   5  10       21.92       22.99      4.94 o 
  -8   6  10      134.09      122.51     14.19 o 
  -7   6  10       63.13       77.87      8.38 o 
  -6   6  10       20.70       18.41      6.45 o 
  -5   6  10       21.25       21.73      5.89 o 
  -4   6  10       87.05       87.75      5.89 o 
  -3   6  10       62.00       51.43      4.77 o 
  -2   6  10       61.48       63.96      3.93 o 
  -1   6  10       45.91       39.33      3.91 o 
   0   6  10      103.19      102.66      4.63 o 
   1   6  10     1037.88     1055.77     20.98 o 
   2   6  10        0.00        4.64      2.78 o 
   3   6  10      157.83      153.56      6.42 o 
   4   6  10        4.22        7.95      3.51 o 
   5   6  10       21.31       28.58      3.90 o 
   6   6  10       95.32       86.43      7.80 o 
  -6   7  10       30.23       26.80      6.99 o 
  -5   7  10       15.31        7.24      4.99 o 
  -4   7  10        5.44       15.23      4.57 o 
  -3   7  10        4.45        4.03      4.89 o 
  -2   7  10      124.92       90.85      5.61 o 
  -1   7  10        6.49        1.81      4.02 o 
   0   7  10        0.05        2.07      4.16 o 
   1   7  10        0.60        2.56      3.59 o 
   2   7  10       28.68       18.09      5.36 o 
   3   7  10      104.06      113.50      8.05 o 
   4   7  10      121.85      108.04      6.91 o 
 -12   1  11       54.39       64.94     10.99 o 
 -11   1  11      109.23      132.78     13.47 o 
 -10   1  11       10.39        9.54      7.04 o 
  -9   1  11        7.74        2.44      6.39 o 
  -8   1  11      591.98      597.43     17.96 o 
  -7   1  11      346.04      361.44     16.01 o 
  -6   1  11      525.69      459.35      8.93 o 
  -5   1  11      162.47      145.64      4.20 o 
  -4   1  11    18529.44    17763.78    279.90 o 
  -3   1  11      469.15      445.50      9.97 o 
  -2   1  11     1022.89     1020.79     17.51 o 
  -1   1  11     1085.27      932.29     13.77 o 
   0   1  11     1179.13     1025.35     11.46 o 
   1   1  11      295.01      314.30      4.13 o 
   2   1  11      339.48      395.60      6.27 o 
   3   1  11      344.24      315.36      6.09 o 
   4   1  11      601.84      567.54      9.56 o 
   5   1  11      244.71      226.24      6.46 o 
   6   1  11       82.28       69.81      4.11 o 
   7   1  11      506.87      480.64     10.73 o 
   8   1  11      364.73      353.55      9.01 o 
   9   1  11       13.07       14.06      3.46 o 
 -12   2  11      128.17      134.61     15.25 o 
 -11   2  11        2.25        0.23      8.02 o 
 -10   2  11        2.64        3.30      5.89 o 
  -9   2  11      570.70      631.35     17.87 o 
  -8   2  11      159.95      164.70      7.53 o 
  -7   2  11      349.82      323.18     10.70 o 
  -6   2  11      317.09      334.35      8.43 o 
  -5   2  11      123.01      135.35      6.12 o 
  -4   2  11      254.03      266.81      6.00 o 
  -3   2  11      373.14      373.05      8.65 o 
  -2   2  11       96.94       91.02      3.07 o 
  -1   2  11        2.51        4.20      1.06 o 
   0   2  11      168.52      131.23      3.37 o 
   1   2  11       11.61        4.34      1.09 o 
   2   2  11       15.51       11.95      1.36 o 
   3   2  11      299.83      290.38      5.56 o 
   4   2  11      370.45      345.66      6.33 o 
   5   2  11       34.16       49.99      3.06 o 
   6   2  11        3.35        4.72      2.67 o 
   7   2  11       51.20       50.90      3.92 o 
   8   2  11        9.58        5.31      3.17 o 
   9   2  11        0.13       -2.18      3.65 o 
 -11   3  11        0.07       13.85      4.73 o 
 -10   3  11        0.36        0.26      4.04 o 
  -9   3  11       26.65       39.77      8.77 o 
  -8   3  11      492.75      558.97     48.50 o 
  -7   3  11       13.84       16.72      3.89 o 
  -6   3  11      137.80      123.89      6.92 o 
  -4   3  11      572.74      558.22     12.00 o 
  -3   3  11      313.39      363.70      7.79 o 
  -2   3  11      612.40      589.89      9.83 o 
  -1   3  11       21.06       21.64      1.50 o 
   0   3  11      436.21      456.70     12.77 o 
   1   3  11        0.48        2.85      1.35 o 
   2   3  11       42.69       42.95      1.96 o 
   3   3  11       64.69       64.39      3.23 o 
   4   3  11      308.41      273.12      5.77 o 
   5   3  11        0.94       -1.90      2.29 o 
   6   3  11      150.50      134.58      5.75 o 
   7   3  11       33.44       39.98      4.55 o 
   8   3  11       53.48       58.88      7.70 o 
   9   3  11        0.13        1.65      3.96 o 
 -11   4  11       40.27       37.72      6.54 o 
 -10   4  11        9.37       13.61     10.00 o 
  -9   4  11        4.00        8.10      7.52 o 
  -8   4  11       98.37      108.69     12.41 o 
  -7   4  11      194.11      181.06      9.25 o 
  -6   4  11       44.84       48.33      5.48 o 
  -5   4  11      306.94      294.13     12.17 o 
  -4   4  11       59.38       58.94      3.63 o 
  -3   4  11        1.40       -3.46      2.41 o 
  -2   4  11       70.16       86.16      3.37 o 
  -1   4  11      733.37      719.89     10.00 o 
   0   4  11       75.77       92.37      3.22 o 
   1   4  11      889.03      881.75     12.03 o 
   2   4  11      594.58      589.33      8.78 o 
   3   4  11      200.39      220.95      5.45 o 
   4   4  11       20.29       18.99      2.54 o 
   5   4  11        0.97        6.12      2.62 o 
   6   4  11      219.92      207.77      7.11 o 
   7   4  11      157.90      128.99      8.87 o 
   8   4  11        3.90       -0.45      3.88 o 
 -10   5  11        9.67        6.68      5.62 o 
  -9   5  11      317.20      307.31     25.13 o 
  -8   5  11       15.04       21.20      6.02 o 
  -7   5  11      163.90      174.83      9.99 o 
  -6   5  11      176.66      177.49     16.48 o 
  -5   5  11       94.19       87.90      5.68 o 
  -4   5  11       10.04        9.52      3.28 o 
  -3   5  11        0.64       -0.96      2.97 o 
  -2   5  11      164.61      162.77      5.13 o 
  -1   5  11       40.42       46.18      2.94 o 
   0   5  11      183.91      184.78      5.28 o 
   1   5  11     2052.52     2020.62     27.31 o 
   2   5  11        2.77        6.40      2.28 o 
   3   5  11        3.19        5.01      2.66 o 
   4   5  11      271.08      270.67      7.06 o 
   5   5  11        6.51       12.92      3.17 o 
   6   5  11       16.70       15.88      3.95 o 
   7   5  11        0.00        1.22      4.35 o 
  -8   6  11        0.50       -2.20      5.43 o 
  -7   6  11       11.02       17.58      6.08 o 
  -6   6  11       35.61       40.22      6.69 o 
  -5   6  11        9.99       15.97      4.17 o 
  -4   6  11        1.12        4.57      4.02 o 
  -3   6  11       26.09       25.21      4.23 o 
  -2   6  11        0.89       -1.40      2.55 o 
  -1   6  11      165.79      141.25      6.45 o 
   0   6  11      145.15      155.78      8.41 o 
   1   6  11      215.49      196.74      7.17 o 
   2   6  11       10.22       11.42      2.96 o 
   3   6  11        8.64       17.01      3.59 o 
   4   6  11       45.81       48.70      4.58 o 
   5   6  11     1082.64     1148.48     21.59 o 
  -6   7  11        0.39       -0.25      5.82 o 
  -5   7  11        9.29       12.18      4.59 o 
  -4   7  11       43.59       39.35      5.29 o 
  -3   7  11       88.75       67.48      7.17 o 
  -2   7  11      101.64       91.76      5.33 o 
  -1   7  11       71.19       64.76      5.74 o 
   0   7  11        0.07        2.22      4.25 o 
   1   7  11       52.29       51.61      4.62 o 
   2   7  11      111.52      103.13      7.54 o 
   3   7  11       79.17       63.47      6.77 o 
 -10   0  12       43.47       53.35      8.80 o 
  -9   0  12      120.80      111.86     10.98 o 
  -8   0  12       94.91       94.82      5.52 o 
  -7   0  12     1102.50     1100.87     27.11 o 
  -6   0  12      907.14      882.08     22.08 o 
  -5   0  12      225.09      176.62      6.50 o 
  -4   0  12     2422.21     2382.64     55.03 o 
  -3   0  12     2537.58     2623.67     60.35 o 
  -2   0  12      739.68      601.96     45.44 o 
  -1   0  12     5077.53     4719.65     85.37 o 
   0   0  12     1560.42     1572.00     23.51 o 
   1   0  12     3285.18     3229.58     50.26 o 
   2   0  12      703.71      721.29     12.62 o 
   3   0  12      875.07      763.71     15.92 o 
   4   0  12     1631.48     1605.62     30.91 o 
   5   0  12     1377.93     1317.94     33.16 o 
   6   0  12      311.46      314.87     11.43 o 
   7   0  12      299.43      296.80     11.24 o 
   8   0  12      110.60      119.51     13.04 o 
   9   0  12        4.02       -0.14      4.25 o 
 -11   1  12        8.34       11.93      7.70 o 
 -10   1  12      269.21      244.83     16.50 o 
  -9   1  12        3.31        0.36      6.11 o 
  -8   1  12       41.81       35.62      4.89 o 
  -7   1  12      447.34      493.16     11.57 o 
  -6   1  12        8.66        7.68      1.72 o 
  -5   1  12      779.09      784.84     30.24 o 
  -4   1  12     7346.31     7419.46    117.89 o 
  -3   1  12        3.48        0.96      1.44 o 
  -2   1  12      176.27      177.20      5.40 o 
  -1   1  12       79.90       82.25      2.35 o 
   0   1  12     2756.77     2631.13     29.58 o 
   1   1  12       50.05       54.76      1.70 o 
   2   1  12      117.19      126.51      2.95 o 
   3   1  12       33.40       26.84      2.13 o 
   4   1  12       18.50       20.01      2.03 o 
   5   1  12       37.72       41.42      2.91 o 
   6   1  12       65.09       70.33      4.21 o 
   7   1  12       21.17       22.50      3.30 o 
   8   1  12        3.88       10.41      3.22 o 
   9   1  12      245.15      247.13      8.96 o 
 -12   2  12        0.01       -8.96      7.98 o 
 -11   2  12        0.01       -8.99      7.33 o 
 -10   2  12        8.75       20.73      3.88 o 
  -9   2  12     1334.64     1323.45     35.21 o 
  -8   2  12       10.33       15.01      3.71 o 
  -7   2  12       41.43       38.46      4.16 o 
  -6   2  12       47.09       39.86      8.10 o 
  -5   2  12       26.27        6.20     10.75 o 
  -4   2  12     2225.03     2313.57     37.43 o 
  -3   2  12      193.61      204.12     10.99 o 
  -2   2  12      107.50      131.62      3.33 o 
  -1   2  12        2.36        0.93      1.03 o 
   0   2  12     1347.06     1234.97     20.70 o 
   1   2  12        2.39        4.86      1.19 o 
   2   2  12      613.57      577.35      7.56 o 
   3   2  12       17.42       20.55      2.10 o 
   4   2  12        4.22        3.37      1.93 o 
   5   2  12       93.91      102.76      4.33 o 
   6   2  12      705.36      654.31     13.48 o 
   7   2  12       38.31       39.69      3.85 o 
   8   2  12       67.04       71.77      4.83 o 
   9   2  12      489.90      481.80     13.31 o 
 -11   3  12      161.54      151.68      8.66 o 
 -10   3  12      334.56      315.62     11.94 o 
  -8   3  12       15.39       18.95     13.77 o 
  -7   3  12       88.91       96.45      9.49 o 
  -6   3  12       42.47       39.47      5.24 o 
  -5   3  12      183.39      186.71      7.59 o 
  -4   3  12      123.53       98.61      5.55 o 
  -3   3  12      114.37      108.04      4.59 o 
  -2   3  12       68.73       60.53      2.22 o 
  -1   3  12      570.18      544.01      7.34 o 
   0   3  12     1410.37     1415.10     24.44 o 
   1   3  12       36.84       31.17      2.26 o 
   2   3  12      387.97      380.84      5.71 o 
   3   3  12      250.91      233.39      5.32 o 
   4   3  12      178.26      189.63      4.91 o 
   5   3  12      575.07      489.33      8.59 o 
   6   3  12      298.14      267.89      7.88 o 
   7   3  12      741.36      732.79     18.31 o 
   8   3  12       18.35       15.97      4.24 o 
 -10   4  12       49.10       46.91      6.41 o 
  -9   4  12      257.29      262.07     11.48 o 
  -8   4  12       96.95      101.65      8.94 o 
  -7   4  12        1.89        0.00      3.85 o 
  -6   4  12      348.82      329.81     19.82 o 
  -5   4  12        3.73        0.47      2.93 o 
  -4   4  12      273.87      277.02      8.71 o 
  -3   4  12       66.32       70.03      3.94 o 
  -2   4  12        5.60        9.15      1.64 o 
  -1   4  12      323.50      308.44      5.54 o 
   0   4  12       70.82       86.99      3.15 o 
   1   4  12      570.61      580.77      8.70 o 
   2   4  12      103.29      103.43      3.60 o 
   3   4  12      124.47      145.81      4.67 o 
   4   4  12      116.41      111.37      4.27 o 
   5   4  12        3.29        0.45      2.55 o 
   6   4  12        3.52       15.66      3.46 o 
   7   4  12        4.74       10.03      4.06 o 
   8   4  12       62.61       84.62      6.50 o 
  -9   5  12       31.44       53.87     14.87 o 
  -8   5  12       12.90       15.95      9.57 o 
  -7   5  12       38.82       33.05      5.80 o 
  -6   5  12        3.01        5.37      3.85 o 
  -5   5  12      712.21      668.80     17.00 o 
  -4   5  12      154.66      135.83      6.80 o 
  -3   5  12       66.41       74.61      5.15 o 
  -2   5  12        2.82        1.35      2.17 o 
  -1   5  12       42.20       39.86      2.87 o 
   0   5  12      212.99      233.60      5.92 o 
   1   5  12      879.13      890.69     14.53 o 
   2   5  12       38.47       49.65      3.48 o 
   3   5  12       19.33       15.11      2.97 o 
   4   5  12        8.26       14.43      3.06 o 
   5   5  12        9.60        4.26      3.06 o 
   6   5  12       22.87       22.33      4.10 o 
   7   5  12       60.81       76.82      6.66 o 
  -8   6  12       98.55       96.89      9.18 o 
  -7   6  12       54.81       57.21      7.76 o 
  -6   6  12       22.88       30.02      4.92 o 
  -5   6  12        2.85        6.99      5.09 o 
  -4   6  12        5.58        5.64      3.77 o 
  -3   6  12       28.66       33.70      4.47 o 
  -2   6  12       10.29       10.73      3.11 o 
  -1   6  12       13.65        7.24      3.34 o 
   0   6  12      520.28      517.25     11.17 o 
   1   6  12       44.60       46.74      4.36 o 
   2   6  12      261.49      233.82      6.79 o 
   3   6  12       79.40       89.72      5.93 o 
   4   6  12        1.05        3.42      3.66 o 
   5   6  12       10.73       21.83      5.26 o 
  -6   7  12       25.87       18.13      6.94 o 
  -5   7  12      136.18      126.45      7.67 o 
  -4   7  12       62.59       45.63      5.58 o 
  -3   7  12      104.74       96.06     11.80 o 
  -2   7  12        6.08        6.26      3.42 o 
  -1   7  12      172.39      159.03      8.25 o 
   0   7  12        3.29        2.82      3.70 o 
   1   7  12        0.02       -4.61      3.61 o 
   2   7  12       51.02       48.76      6.23 o 
   3   7  12       20.49       20.57      5.83 o 
 -11   1  13      239.17      250.78     17.42 o 
 -10   1  13       14.89        8.15      7.29 o 
  -9   1  13       15.30       24.12      7.48 o 
  -8   1  13      695.43      672.22     12.85 o 
  -7   1  13      429.08      447.40      9.24 o 
  -6   1  13        8.42        4.01      1.78 o 
  -4   1  13      101.31      139.33      4.45 o 
  -3   1  13        0.56        1.36      1.50 o 
  -2   1  13      112.02      120.27      5.65 o 
  -1   1  13      261.06      243.14      3.92 o 
   0   1  13     3008.08     2744.95     71.29 o 
   1   1  13       25.56       20.74      1.35 o 
   2   1  13       15.70       25.08      1.64 o 
   3   1  13     1671.01     1605.62     32.90 o 
   4   1  13     3314.95     3201.47     42.00 o 
   5   1  13       47.40       41.13      3.04 o 
   6   1  13      494.44      495.00     11.14 o 
   7   1  13      527.54      513.51     11.61 o 
   8   1  13        0.24        2.98      3.16 o 
   9   1  13       21.09       26.69      4.06 o 
 -12   2  13        0.02       -3.06      8.59 o 
 -11   2  13       23.46       22.29      6.32 o 
 -10   2  13       57.09       57.02      5.29 o 
  -9   2  13      142.89      175.31     35.61 o 
  -8   2  13       68.75       63.73      8.40 o 
  -7   2  13       26.69       30.92      4.04 o 
  -6   2  13      250.98      245.88      7.20 o 
  -5   2  13       65.86       60.60      3.17 o 
  -4   2  13      743.79      786.45     14.40 o 
  -3   2  13     1263.47     1355.90     30.21 o 
  -2   2  13       92.23       86.43      2.55 o 
  -1   2  13      185.19      173.76      3.23 o 
   0   2  13     3754.50     3650.34     95.59 o 
   1   2  13      564.18      566.73      7.60 o 
   2   2  13      186.80      181.09      3.64 o 
   3   2  13       13.71       20.32      2.15 o 
   4   2  13      144.77      121.42      4.09 o 
   5   2  13       49.77       47.21      2.86 o 
   6   2  13       23.71       26.66      3.47 o 
   7   2  13        0.05        3.37      3.35 o 
   8   2  13      234.36      238.14      7.75 o 
   9   2  13       97.90      132.41      8.89 o 
 -11   3  13       21.05       23.90      5.27 o 
 -10   3  13      106.13       92.06      7.40 o 
  -9   3  13     2046.62     1898.61     47.04 o 
  -8   3  13       45.88       32.67      4.69 o 
  -7   3  13        0.02       -0.49      3.33 o 
  -6   3  13        3.43        7.91      3.61 o 
  -5   3  13      144.44      146.94      9.09 o 
  -4   3  13       54.19       74.30      7.33 o 
  -3   3  13      116.54      133.65      4.34 o 
  -2   3  13       22.70       23.19      1.68 o 
  -1   3  13      251.21      254.61      4.72 o 
   0   3  13      122.23      144.44      4.09 o 
   1   3  13      534.71      571.60      8.39 o 
   2   3  13        1.68       -1.17      1.68 o 
   3   3  13      206.31      175.27      4.75 o 
   4   3  13      302.53      282.49      6.09 o 
   5   3  13      504.19      464.09     10.32 o 
   6   3  13       44.39       60.19      5.17 o 
   7   3  13       54.77       49.49      5.86 o 
   8   3  13      163.62      163.63      7.94 o 
 -10   4  13        7.77        7.90      5.03 o 
  -9   4  13        0.19       12.27      5.69 o 
  -8   4  13      195.07      207.76     10.93 o 
  -7   4  13       11.43       10.32      4.35 o 
  -6   4  13       54.76       54.50      5.78 o 
  -5   4  13       54.18       54.41      4.88 o 
  -4   4  13      293.24      302.23      9.18 o 
  -3   4  13      242.70      212.90      6.65 o 
  -2   4  13      986.31      964.92     12.84 o 
  -1   4  13      975.98      959.66     12.91 o 
   0   4  13      858.52      820.88     13.29 o 
   1   4  13       23.40       22.79      2.40 o 
   2   4  13       52.42       56.87      2.74 o 
   3   4  13       49.18       39.97      3.02 o 
   4   4  13      477.67      416.48      7.98 o 
   5   4  13      494.13      426.53      9.01 o 
   6   4  13      176.20      186.50      6.96 o 
   7   4  13       22.14       31.95      5.14 o 
  -9   5  13      285.80      266.18     12.80 o 
  -8   5  13       11.79       14.50      6.38 o 
  -7   5  13        0.05       -0.27      4.47 o 
  -6   5  13      153.74      150.22      7.59 o 
  -5   5  13      529.58      500.97     13.76 o 
  -4   5  13      175.46      180.45      7.79 o 
  -3   5  13       25.00       37.84      3.76 o 
  -2   5  13        2.11        4.08      2.43 o 
  -1   5  13        2.16        2.96      2.56 o 
   0   5  13      620.30      582.28     10.40 o 
   1   5  13       17.50       24.11      2.86 o 
   2   5  13       14.07       17.98      2.53 o 
   3   5  13       33.88       38.41      3.47 o 
   4   5  13        1.50        0.49      2.88 o 
   5   5  13       11.82       11.71      3.20 o 
   6   5  13        7.35       11.21      4.01 o 
  -8   6  13        0.10        1.90      6.11 o 
  -7   6  13        0.64       -3.33      5.18 o 
  -6   6  13        8.80        5.84      5.19 o 
  -5   6  13        3.63       12.44      7.64 o 
  -4   6  13      241.98      211.52      8.59 o 
  -3   6  13        1.47        1.93      5.60 o 
  -2   6  13        4.36       -1.14      4.49 o 
  -1   6  13       27.30       26.15      4.96 o 
   0   6  13       34.34       30.39      3.51 o 
   1   6  13       95.27       91.25      5.16 o 
   2   6  13       34.29       38.07      5.26 o 
   3   6  13        1.39       12.01      5.13 o 
   4   6  13       34.32       43.07      4.53 o 
   5   6  13       47.57       58.98      5.09 o 
  -5   7  13       21.94       35.43      8.89 o 
  -4   7  13        1.52        1.54      4.36 o 
  -3   7  13       40.34       50.47      8.45 o 
  -2   7  13        0.03        1.17      7.87 o 
  -1   7  13        1.86       -2.01      4.12 o 
   0   7  13        4.62        1.79      3.75 o 
   1   7  13        0.25        5.70      3.89 o 
   2   7  13        2.96        0.88      7.47 o 
 -10   0  14        0.18        0.70      3.06 o 
  -9   0  14        1.53        2.79      2.92 o 
  -8   0  14        8.81        5.91      3.04 o 
  -7   0  14      438.85      419.33     12.55 o 
  -4   0  14       23.73       42.63      3.77 o 
  -3   0  14     1763.84     1815.55     42.93 o 
  -2   0  14      697.91      768.48     15.46 o 
  -1   0  14      713.74      617.05     11.26 o 
   0   0  14     1932.72     1611.73     97.54 o 
   1   0  14      885.69      793.54     13.77 o 
   2   0  14     1070.29     1040.63     19.92 o 
   3   0  14        0.58        2.14      2.73 o 
   4   0  14     9439.45     9234.06    175.29 o 
   5   0  14      932.55      918.22     26.94 o 
   6   0  14      289.05      279.97     11.16 o 
   7   0  14        5.05        7.66      5.18 o 
   8   0  14      242.70      237.97     12.16 o 
   9   0  14      358.00      303.45     12.92 o 
 -12   1  14       29.84       54.65      6.46 o 
 -11   1  14       23.02       31.10      5.99 o 
 -10   1  14       64.11       71.59      4.41 o 
  -9   1  14      116.33      119.88      5.26 o 
  -8   1  14       34.59       39.76      3.01 o 
  -7   1  14       23.32       24.34      2.53 o 
  -6   1  14       18.48       19.74      3.73 o 
  -5   1  14      554.57      565.83     12.94 o 
  -4   1  14       42.73       36.81      2.56 o 
  -3   1  14       87.21       82.18      3.64 o 
  -2   1  14       33.57       35.29      1.72 o 
  -1   1  14       88.84       75.44      2.26 o 
   0   1  14       53.88       54.08      4.54 o 
   1   1  14      204.61      194.20      3.38 o 
   2   1  14        3.16       -0.45      1.44 o 
   3   1  14      884.68      904.52     13.31 o 
   4   1  14     1254.55     1232.20     17.55 o 
   5   1  14      520.39      495.02      8.56 o 
   6   1  14      111.65      111.80      5.49 o 
   7   1  14      353.01      360.56      9.50 o 
   8   1  14       35.87       43.35      4.58 o 
 -12   2  14       51.32       58.86      5.60 o 
 -11   2  14        7.07       16.38     10.83 o 
 -10   2  14       40.19       45.91     10.15 o 
  -9   2  14      181.69      170.76     12.74 o 
  -8   2  14       15.59       23.53      4.12 o 
  -7   2  14      211.17      226.68     17.65 o 
  -6   2  14     2063.16     2032.10     39.37 o 
  -5   2  14        2.81        0.46      1.82 o 
  -4   2  14      449.60      474.52     11.20 o 
  -3   2  14      213.53      187.84      6.04 o 
  -2   2  14      727.07      723.10     10.36 o 
  -1   2  14      125.18       97.32      2.60 o 
   0   2  14      277.31      282.83     11.90 o 
   1   2  14      372.18      359.24      6.93 o 
   2   2  14      104.35      107.53      3.07 o 
   3   2  14        0.73        2.56      1.99 o 
   4   2  14      242.14      201.96      5.09 o 
   5   2  14      264.10      271.27      5.99 o 
   6   2  14        2.67        2.58      2.93 o 
   7   2  14        8.90        8.83      3.26 o 
   8   2  14      403.59      431.47     13.55 o 
 -11   3  14       35.95       38.47      5.77 o 
 -10   3  14        6.61        7.78      4.62 o 
  -9   3  14       31.98       39.14      9.78 o 
  -8   3  14       34.53       39.12      5.01 o 
  -7   3  14       43.08       42.95      5.07 o 
  -6   3  14      306.70      264.18     10.54 o 
  -5   3  14       75.16       77.10      4.64 o 
  -4   3  14       25.33       24.39      2.74 o 
  -3   3  14      682.42      685.75     11.68 o 
  -2   3  14      314.63      338.97      5.61 o 
  -1   3  14      720.44      707.91      9.86 o 
   0   3  14      239.10      226.56      7.56 o 
   1   3  14        0.16        2.51      1.78 o 
   2   3  14      103.62       94.31      3.31 o 
   3   3  14        2.99        3.20      2.21 o 
   4   3  14      111.49      113.02      4.57 o 
   5   3  14      165.33      168.58      5.01 o 
   6   3  14        7.76       10.95      2.92 o 
   7   3  14        0.90        4.10      3.79 o 
   8   3  14       48.34       45.07      5.45 o 
 -10   4  14      105.35      103.40     10.86 o 
  -9   4  14      381.53      347.23     13.69 o 
  -8   4  14       58.41       48.14      5.84 o 
  -7   4  14       16.31       13.79      4.50 o 
  -6   4  14       12.31        4.23      4.05 o 
  -5   4  14      357.07      307.50     11.87 o 
  -4   4  14        8.23        3.44      2.68 o 
  -3   4  14        8.38       10.32      2.77 o 
  -2   4  14      161.82      173.92      4.66 o 
  -1   4  14       67.20       72.48      3.06 o 
   0   4  14       10.96        8.43      2.33 o 
   1   4  14       16.77       20.59      2.43 o 
   2   4  14      100.38      108.79      3.84 o 
   3   4  14       55.14       46.69      3.14 o 
   4   4  14      237.74      203.80      5.55 o 
   5   4  14      188.08      168.55      5.35 o 
   6   4  14        5.53       11.16      3.58 o 
   7   4  14        6.68       16.55      4.73 o 
  -9   5  14       82.30       85.34      8.29 o 
  -8   5  14       14.99       12.40      5.48 o 
  -7   5  14       39.36       31.02      6.58 o 
  -6   5  14        9.88        5.09      4.65 o 
  -5   5  14      213.96      177.03      7.84 o 
  -4   5  14      119.01      112.94      5.75 o 
  -3   5  14       17.18       21.34      3.40 o 
  -2   5  14       74.55       62.93      5.20 o 
  -1   5  14        1.01        1.62      2.54 o 
   0   5  14       85.23       96.42      4.18 o 
   1   5  14        1.97        6.87      2.61 o 
   2   5  14      146.18      129.01      4.89 o 
   3   5  14      223.19      200.64      6.20 o 
   4   5  14        0.70       -0.91      2.89 o 
   5   5  14        0.01       -0.52      3.09 o 
   6   5  14       59.94       57.63     10.76 o 
  -8   6  14       10.18       10.28      6.22 o 
  -7   6  14        1.27        0.03      5.32 o 
  -6   6  14      157.78      138.92     17.26 o 
  -5   6  14       56.42       58.67      5.49 o 
  -4   6  14      166.34      161.11      6.88 o 
  -3   6  14       93.49       78.50      5.77 o 
  -2   6  14      100.18      102.69      5.76 o 
  -1   6  14     1841.02     1728.29     28.82 o 
   0   6  14        5.37       10.75      3.19 o 
   1   6  14       29.86       43.60      4.28 o 
   2   6  14       13.41       14.93      3.62 o 
   3   6  14       69.36       81.16      7.74 o 
   4   6  14        0.09        4.98      4.45 o 
  -5   7  14      465.88      425.24     17.46 o 
  -4   7  14       70.56       57.67     13.07 o 
  -3   7  14        0.27        6.33      6.92 o 
  -2   7  14       10.83       13.18      5.52 o 
  -1   7  14      200.53      184.44      8.89 o 
   0   7  14      333.88      323.82      9.54 o 
   1   7  14       85.74      106.99      5.96 o 
 -11   1  15        1.50       11.86      3.46 o 
 -10   1  15      216.54      170.52      6.42 o 
  -9   1  15       89.28       91.69      5.00 o 
  -8   1  15      212.70      208.71      6.18 o 
  -7   1  15       17.27       17.78      2.49 o 
  -6   1  15        4.19        4.75      1.94 o 
  -5   1  15        0.48        3.80      1.82 o 
  -4   1  15      619.60      513.96     10.35 o 
  -3   1  15      305.73      315.95      7.65 o 
  -2   1  15       53.49       49.99      2.09 o 
  -1   1  15     2241.66     2096.74     23.88 o 
   0   1  15      448.07      398.79     10.25 o 
   1   1  15       66.40       70.85      2.46 o 
   2   1  15        0.36        1.95      1.73 o 
   3   1  15      617.61      609.33      9.85 o 
   4   1  15      307.85      335.89      7.82 o 
   5   1  15       18.58       19.60      2.49 o 
   6   1  15        1.01        5.22      3.00 o 
   7   1  15      565.80      534.15     12.33 o 
   8   1  15       42.15       46.80      4.70 o 
 -11   2  15      311.90      278.48     11.05 o 
 -10   2  15      542.21      579.47     17.59 o 
  -9   2  15        8.33       11.31      3.94 o 
  -8   2  15       97.14      112.84      5.77 o 
  -7   2  15      484.04      471.99     11.80 o 
  -6   2  15      477.85      465.24     25.41 o 
  -5   2  15      702.67      723.24     13.76 o 
  -4   2  15      291.59      281.13      6.98 o 
  -3   2  15      166.75      181.22      6.13 o 
  -2   2  15        2.41        2.09      1.14 o 
  -1   2  15       68.57       73.14      2.45 o 
   0   2  15       73.81       76.09      3.09 o 
   1   2  15      114.46      112.90      3.46 o 
   2   2  15      137.57      137.79      3.51 o 
   3   2  15       11.67       10.04      2.29 o 
   4   2  15      415.81      408.79      7.61 o 
   5   2  15       59.08       56.80      3.21 o 
   6   2  15       30.75       42.38      5.56 o 
   7   2  15      167.92      184.36      7.52 o 
   8   2  15      590.37      633.40     16.82 o 
 -11   3  15      103.71       94.07      7.79 o 
 -10   3  15      122.02      146.52     23.01 o 
  -9   3  15        0.69        2.92      5.80 o 
  -8   3  15        5.20        1.87      4.00 o 
  -7   3  15       40.59       46.88      5.27 o 
  -6   3  15      395.69      396.76     14.10 o 
  -5   3  15      212.40      204.87      7.43 o 
  -4   3  15       23.50       17.84      2.68 o 
  -3   3  15      185.70      181.81      5.20 o 
  -2   3  15      191.99      196.82      4.24 o 
  -1   3  15     2404.30     2352.98     28.87 o 
   0   3  15        2.58       -0.91      1.63 o 
   1   3  15       28.80       22.38      2.20 o 
   2   3  15      595.50      589.36      8.14 o 
   3   3  15       11.14       14.96      2.47 o 
   4   3  15      151.89      117.30      4.41 o 
   5   3  15       15.32       17.01      2.67 o 
   6   3  15       42.27       42.03      3.75 o 
   7   3  15       29.35       26.47      4.68 o 
 -10   4  15      647.30      629.76     20.38 o 
  -9   4  15      387.26      405.15     35.74 o 
  -8   4  15       15.04       13.27      4.90 o 
  -7   4  15        2.20        0.91      4.14 o 
  -6   4  15      213.68      195.40      9.68 o 
  -5   4  15       74.82       56.41      5.72 o 
  -4   4  15       39.40       38.94      3.59 o 
  -3   4  15      205.15      176.77      6.38 o 
  -2   4  15        0.83        1.15      1.79 o 
  -1   4  15      517.44      489.56      8.31 o 
   0   4  15        8.52        7.99      2.59 o 
   1   4  15      752.13      739.32     12.44 o 
   2   4  15       10.70        6.11      2.28 o 
   3   4  15       42.67       35.91      3.95 o 
   4   4  15      389.36      353.00      7.41 o 
   5   4  15      342.84      381.73      7.92 o 
   6   4  15       16.34        7.06      3.58 o 
  -9   5  15        0.07        6.29      6.06 o 
  -8   5  15        6.22        2.88      5.03 o 
  -7   5  15       54.67       49.48      6.79 o 
  -6   5  15        3.33       -0.58      4.46 o 
  -5   5  15      848.61      715.41     14.80 o 
  -4   5  15        6.50        7.49      3.16 o 
  -3   5  15       13.94        9.22      3.16 o 
  -2   5  15      106.24       96.84      4.67 o 
  -1   5  15      569.24      571.08     11.33 o 
   0   5  15      371.54      389.50      8.06 o 
   1   5  15      206.15      192.72      5.62 o 
   2   5  15      136.30      122.41      4.85 o 
   3   5  15       78.31       82.26      4.45 o 
   4   5  15        4.14        7.04      3.55 o 
   5   5  15       15.77       20.90      4.14 o 
  -7   6  15      177.64      147.15     10.34 o 
  -6   6  15        6.47        9.94      5.61 o 
  -5   6  15       32.79       23.73      4.12 o 
  -4   6  15      182.21      146.78      7.72 o 
  -3   6  15       77.28       66.64      7.87 o 
  -2   6  15      482.01      450.57     15.12 o 
  -1   6  15      400.56      386.82      9.07 o 
   0   6  15      439.97      381.69      9.11 o 
   1   6  15        1.90       -2.95      3.12 o 
   2   6  15      110.76      129.56      8.09 o 
   3   6  15        6.30        5.69      5.53 o 
   4   6  15      143.61      185.98      8.54 o 
  -4   7  15       31.54       38.67      6.81 o 
  -3   7  15       63.64       52.93     13.54 o 
  -2   7  15        5.50        7.44      5.32 o 
  -1   7  15       66.17       73.65      6.14 o 
   0   7  15        1.27        8.33      4.08 o 
 -11   0  16      562.97      502.12     19.64 o 
 -10   0  16     1721.70     1518.83     50.59 o 
  -9   0  16       22.70       22.57      4.08 o 
  -8   0  16      113.43      120.91      6.94 o 
  -7   0  16      225.94      208.79      8.60 o 
  -6   0  16      873.25      935.78     24.13 o 
  -5   0  16      442.42      417.04     12.72 o 
  -4   0  16      421.81      365.43     11.51 o 
  -3   0  16        8.28        4.65      2.82 o 
  -2   0  16      569.18      551.03     11.96 o 
  -1   0  16       60.19       86.73      4.27 o 
   1   0  16      388.54      326.59      8.34 o 
   2   0  16      186.87      186.01      6.31 o 
   3   0  16     1098.11     1104.31     22.70 o 
   4   0  16      232.22      226.59     12.34 o 
   5   0  16      368.99      354.63     20.57 o 
   6   0  16       69.45       51.56      6.13 o 
   7   0  16       73.20       86.46      7.52 o 
   8   0  16      134.15      123.39      9.26 o 
 -12   1  16       25.07       34.74      9.77 o 
 -11   1  16      140.21      166.55     14.24 o 
 -10   1  16        0.01       10.81      3.05 o 
  -9   1  16       50.95       98.96      7.58 o 
  -8   1  16      196.04      216.00      7.87 o 
  -7   1  16       26.52       24.75      2.80 o 
  -6   1  16        1.44        7.54      3.97 o 
  -5   1  16        1.95        4.02      2.01 o 
  -4   1  16        0.01       -1.28      2.17 o 
  -3   1  16      310.83      300.82      7.20 o 
  -2   1  16        2.10        8.21      1.47 o 
  -1   1  16      360.80      398.04      7.28 o 
   1   1  16        0.08       -3.03      1.52 o 
   2   1  16      607.88      635.49      8.50 o 
   3   1  16      122.30      145.79      4.58 o 
   4   1  16       31.70       28.14      2.71 o 
   5   1  16        1.63        1.09      2.24 o 
   6   1  16       87.69       88.29      5.23 o 
   7   1  16        6.75        8.02      3.51 o 
   8   1  16      313.75      333.25      9.71 o 
 -11   2  16        1.60       10.21      8.76 o 
 -10   2  16      680.31      681.72     16.00 o 
  -9   2  16       50.98       51.19      4.36 o 
  -8   2  16        4.53        4.69      2.85 o 
  -7   2  16      331.90      327.16      9.42 o 
  -6   2  16     3078.57     3020.74     57.49 o 
  -5   2  16       54.32       58.19      3.50 o 
  -4   2  16       66.92       85.22      4.21 o 
  -3   2  16      585.25      537.14     12.36 o 
  -2   2  16       92.62       97.26      4.67 o 
  -1   2  16       31.00       43.19      2.19 o 
   0   2  16       59.72       51.37      2.64 o 
   1   2  16     1472.13     1389.41     16.58 o 
   2   2  16      273.42      273.65      4.88 o 
   3   2  16      323.16      294.84      6.29 o 
   4   2  16      151.36      163.23      4.86 o 
   5   2  16      150.97      174.49      5.55 o 
   6   2  16       42.08       49.97      3.86 o 
   7   2  16       18.75       22.49      4.57 o 
 -11   3  16      110.78      105.86      8.24 o 
 -10   3  16      724.82      655.17     20.84 o 
  -9   3  16        2.79        1.63      5.41 o 
  -8   3  16       43.39       44.26      4.46 o 
  -7   3  16      101.12      107.29      6.11 o 
  -6   3  16       10.80       12.75      3.35 o 
  -5   3  16      906.28      925.01     20.27 o 
  -4   3  16      363.98      356.30      8.64 o 
  -3   3  16       52.87       51.08      3.17 o 
  -2   3  16      540.43      517.70      7.81 o 
  -1   3  16      365.04      352.54      6.07 o 
   0   3  16        1.84       -1.29      2.11 o 
   1   3  16       18.72       30.83      2.54 o 
   2   3  16       23.00       25.78      2.35 o 
   3   3  16        9.38       16.77      2.56 o 
   4   3  16       41.32       51.30      3.32 o 
   5   3  16       89.72       78.30      3.88 o 
   6   3  16       12.51       10.33      3.17 o 
   7   3  16       62.37       73.90     12.12 o 
 -10   4  16        4.93        7.40      9.41 o 
  -9   4  16      274.55      286.01     12.54 o 
  -8   4  16        4.86        3.62      8.27 o 
  -7   4  16       90.85       81.82      6.76 o 
  -6   4  16       89.37       88.47      7.78 o 
  -5   4  16        3.00        6.92      3.29 o 
  -4   4  16        4.68        5.00      2.85 o 
  -3   4  16       21.33       23.56      3.66 o 
  -2   4  16      493.63      468.21      7.95 o 
  -1   4  16     2225.09     2111.79     28.34 o 
   0   4  16      169.43      167.55      5.16 o 
   1   4  16       71.47       70.00      3.59 o 
   2   4  16      200.63      208.70      5.26 o 
   3   4  16       14.42       16.66      2.83 o 
   4   4  16       14.88       20.34      2.94 o 
   5   4  16       49.15       50.58      3.66 o 
   6   4  16       31.23       32.94      4.36 o 
  -9   5  16        8.65        6.03      5.59 o 
  -8   5  16        8.11       11.13      8.98 o 
  -7   5  16       33.25       38.39      6.47 o 
  -6   5  16       93.63       96.59      6.75 o 
  -5   5  16        0.89        6.21      4.61 o 
  -4   5  16       17.45       21.56      3.59 o 
  -3   5  16        1.18       -2.98      2.83 o 
  -2   5  16      196.77      166.27      5.87 o 
  -1   5  16       88.94       86.51      6.45 o 
   0   5  16       99.86       99.15      7.68 o 
   1   5  16        0.15        1.83      2.66 o 
   2   5  16       26.08       22.81      2.99 o 
   3   5  16      101.77      117.36      5.81 o 
   4   5  16      139.70      150.73      6.58 o 
   5   5  16       10.40        8.07      3.87 o 
  -7   6  16        9.79       17.47      8.56 o 
  -6   6  16       91.59       80.85      8.05 o 
  -5   6  16       18.56       18.33      4.20 o 
  -4   6  16      120.68      106.70      6.69 o 
  -3   6  16       36.80       33.93      5.93 o 
  -2   6  16       12.49       20.46      4.34 o 
  -1   6  16      784.50      754.38     14.38 o 
   0   6  16      120.50      106.75      5.32 o 
   1   6  16      355.10      337.09      8.63 o 
   2   6  16       52.45       58.95      6.42 o 
   3   6  16       22.09       29.03      6.21 o 
  -3   7  16       90.32       69.15      7.81 o 
  -2   7  16      124.26      116.67     10.69 o 
  -1   7  16       23.51       20.97      4.92 o 
 -12   1  17        7.24       10.21      3.75 o 
 -11   1  17      300.08      293.65      8.96 o 
 -10   1  17      149.30      143.37      6.32 o 
  -9   1  17      405.08      426.00     12.05 o 
  -8   1  17      464.14      438.96     11.23 o 
  -7   1  17       57.80       59.98      3.72 o 
  -6   1  17     4258.41     4329.53     70.31 o 
  -5   1  17      212.41      216.72      6.29 o 
  -4   1  17        0.35        4.42      2.11 o 
  -3   1  17       56.36       48.09      3.20 o 
  -2   1  17       20.65       16.35      1.73 o 
  -1   1  17       16.00       18.52      1.90 o 
   0   1  17       91.53       73.66      3.36 o 
   1   1  17        2.76        7.01      1.96 o 
   2   1  17      926.32      917.72     11.56 o 
   3   1  17       16.74       15.62      2.54 o 
   4   1  17       30.82       28.40      2.78 o 
   5   1  17       31.15       32.39      2.93 o 
   6   1  17      246.31      266.30      8.35 o 
   7   1  17      125.43      128.22      6.54 o 
 -11   2  17      332.11      368.51     10.72 o 
 -10   2  17      175.31      174.71     10.20 o 
  -9   2  17        0.98       -0.52      3.09 o 
  -8   2  17        1.23       -0.85      2.78 o 
  -7   2  17        8.44       10.31      3.93 o 
  -6   2  17     1251.49     1243.16     25.83 o 
  -5   2  17       42.74       42.71      3.32 o 
  -4   2  17      436.84      425.86     10.24 o 
  -3   2  17      268.20      262.26      6.31 o 
  -2   2  17      280.45      278.42      5.07 o 
  -1   2  17       73.22       67.08      2.68 o 
   0   2  17      447.65      422.23     10.03 o 
   1   2  17       30.92       34.08      2.26 o 
   2   2  17      178.55      175.58      4.06 o 
   3   2  17       25.74       17.37      2.58 o 
   4   2  17        9.06       10.08      2.46 o 
   5   2  17      205.27      194.29      5.50 o 
   6   2  17       40.72       56.73      4.14 o 
   7   2  17       11.41        8.25      3.76 o 
 -11   3  17       15.90       25.99      4.64 o 
 -10   3  17       50.93       57.75      6.91 o 
  -9   3  17        6.78        6.66      3.60 o 
  -8   3  17        1.73        1.39      5.24 o 
  -7   3  17       54.48       52.84      4.68 o 
  -6   3  17      327.36      342.38     10.20 o 
  -5   3  17      122.62      132.75      6.60 o 
  -4   3  17       90.74       88.78      4.58 o 
  -3   3  17      408.83      408.21      8.42 o 
  -2   3  17      327.01      302.53      5.57 o 
  -1   3  17      154.66      147.98      4.40 o 
   0   3  17      311.77      291.63      6.51 o 
   1   3  17        6.67        9.10      2.31 o 
   2   3  17       89.93       82.98      3.25 o 
   3   3  17        6.66        1.61      2.51 o 
   4   3  17       65.23       72.61      3.77 o 
   5   3  17       47.45       43.52      3.43 o 
   6   3  17       98.49      113.36      5.40 o 
 -10   4  17        0.10        0.48      5.11 o 
  -9   4  17      126.75      116.53     10.27 o 
  -8   4  17       10.15       10.37      4.05 o 
  -7   4  17      255.24      229.62      9.64 o 
  -6   4  17      284.18      288.29      9.72 o 
  -5   4  17        1.77       -1.30      2.86 o 
  -4   4  17       12.95        5.55      2.98 o 
  -3   4  17      574.02      541.43     11.81 o 
  -2   4  17      372.66      413.73      8.33 o 
  -1   4  17      635.01      641.05     11.15 o 
   0   4  17      184.67      173.52      5.33 o 
   1   4  17      184.49      177.10      5.40 o 
   2   4  17        8.33        7.21      2.57 o 
   3   4  17       11.27       14.39      3.07 o 
   4   4  17      113.38       99.67      6.61 o 
   5   4  17       19.77       32.72      3.48 o 
   6   4  17        7.16        5.04      3.36 o 
  -8   5  17        0.15       -3.81      4.09 o 
  -7   5  17       28.68       30.18      5.12 o 
  -6   5  17        0.46        1.19      3.81 o 
  -5   5  17        4.49        0.72      3.29 o 
  -4   5  17        6.63        6.07      3.29 o 
  -3   5  17       22.29       17.89      4.15 o 
  -2   5  17       31.28       37.15      3.76 o 
  -1   5  17      165.70      154.03      5.72 o 
   0   5  17       91.59       78.74      4.40 o 
   1   5  17        2.38        1.45      2.76 o 
   2   5  17       12.12       10.84      2.87 o 
   3   5  17      197.52      236.16      8.54 o 
   4   5  17        4.35        4.17      4.42 o 
  -7   6  17        8.96        7.26      4.90 o 
  -6   6  17        9.54        4.11      4.51 o 
  -5   6  17      122.18      121.26     10.85 o 
  -4   6  17       49.97       43.82      5.27 o 
  -3   6  17        8.03        1.47      5.11 o 
  -2   6  17      143.68      138.46      6.65 o 
  -1   6  17      118.93       96.89      5.73 o 
   0   6  17       58.42       58.06      4.32 o 
   1   6  17       40.50       41.89      4.14 o 
   2   6  17        9.18       11.30      5.39 o 
 -11   0  18        6.98       12.33      5.61 o 
 -10   0  18        0.46       -0.48      4.90 o 
  -9   0  18       71.51       70.89      9.03 o 
  -8   0  18       92.44      101.69      6.83 o 
  -7   0  18     1194.31     1189.51     30.41 o 
  -6   0  18       65.51       65.23      6.30 o 
  -5   0  18      280.91      330.26     11.45 o 
  -4   0  18      433.06      438.15     13.65 o 
  -3   0  18     1888.05     1984.40     47.74 o 
  -2   0  18     2939.52     3020.18     56.06 o 
  -1   0  18      633.18      685.28     14.81 o 
   0   0  18      240.88      227.45      7.29 o 
   1   0  18      263.03      225.02      6.46 o 
   2   0  18       13.37       10.85      2.75 o 
   3   0  18     1042.65     1019.05     21.63 o 
   4   0  18        1.25       10.02      3.47 o 
   5   0  18      607.06      595.60     16.91 o 
   6   0  18        3.30       -1.08      4.97 o 
   7   0  18      281.57      274.85     12.89 o 
 -11   1  18       22.95       26.30      4.68 o 
 -10   1  18        0.15        2.12      3.11 o 
  -9   1  18      170.02      191.36      7.21 o 
  -8   1  18       35.98       36.64      3.73 o 
  -7   1  18      273.81      274.46      7.47 o 
  -6   1  18      468.34      478.70     10.57 o 
  -5   1  18      268.70      278.26      7.40 o 
  -4   1  18       24.48       26.03      2.81 o 
  -3   1  18       53.28       60.49      4.54 o 
  -2   1  18      129.78      150.96      3.97 o 
  -1   1  18      776.17      791.73     11.25 o 
   0   1  18        0.59        3.56      2.06 o 
   1   1  18       90.76      110.89      4.46 o 
   2   1  18       59.04       63.76      2.59 o 
   3   1  18       36.70       34.07      2.93 o 
   4   1  18      117.36      113.66      4.43 o 
   5   1  18        5.47        7.15      2.86 o 
   6   1  18       29.04       35.45      3.74 o 
   7   1  18      385.30      420.59     11.26 o 
 -11   2  18      682.08      643.57     17.81 o 
 -10   2  18      108.01      100.70      6.11 o 
  -9   2  18        1.36        1.01      3.13 o 
  -8   2  18       95.37       83.90      5.21 o 
  -7   2  18       47.10       52.39      4.41 o 
  -6   2  18      690.50      709.35     16.46 o 
  -5   2  18        7.08        5.92      2.52 o 
  -4   2  18       18.17       22.43      2.88 o 
  -3   2  18      197.49      189.79      5.59 o 
  -2   2  18      120.67      108.52      3.41 o 
  -1   2  18        1.14        4.61      1.80 o 
   0   2  18      219.04      211.70      5.51 o 
   1   2  18      333.37      306.61      5.81 o 
   2   2  18      392.70      384.72      6.75 o 
   3   2  18       29.44       19.79      2.73 o 
   4   2  18      939.28      924.85     16.84 o 
   5   2  18      464.21      472.43      8.97 o 
   6   2  18        4.76        5.71      3.17 o 
   7   2  18      135.28      148.13      7.11 o 
 -10   3  18        4.62        2.29      4.83 o 
  -9   3  18       42.04       47.74      4.83 o 
  -8   3  18      153.51      133.06      6.91 o 
  -7   3  18        0.14       -0.59      3.15 o 
  -6   3  18       19.66       21.08      3.78 o 
  -5   3  18        7.43        8.55      3.19 o 
  -4   3  18       53.62       61.59      4.07 o 
  -3   3  18      434.26      420.34     11.39 o 
  -2   3  18     1807.77     1756.39     22.13 o 
  -1   3  18        8.79       11.77      2.22 o 
   0   3  18        3.60        3.81      2.42 o 
   1   3  18      315.40      290.13      6.16 o 
   2   3  18      214.03      216.33      5.33 o 
   3   3  18      465.24      386.70      7.78 o 
   4   3  18       15.07       13.72      2.81 o 
   5   3  18      263.63      247.37      7.13 o 
   6   3  18       16.21       11.24      3.04 o 
 -10   4  18        1.47        6.25      4.38 o 
  -9   4  18        1.46        0.29      3.93 o 
  -8   4  18      100.45       94.22      6.58 o 
  -7   4  18        1.60        6.19      3.78 o 
  -6   4  18        4.47       11.36      3.78 o 
  -5   4  18       37.45       43.45      4.05 o 
  -4   4  18        0.11       -2.04      2.84 o 
  -3   4  18      155.57      155.90      6.17 o 
  -2   4  18        4.37       15.16      2.82 o 
  -1   4  18      708.77      701.79     11.97 o 
   0   4  18        0.16        1.02      2.57 o 
   1   4  18       42.97       45.26      4.28 o 
   2   4  18       74.50       73.04      3.77 o 
   3   4  18        1.40        3.02      2.98 o 
   4   4  18       13.96       13.26      3.31 o 
   5   4  18        2.70        8.03      3.09 o 
  -8   5  18        0.02        1.50      4.38 o 
  -7   5  18      180.85      148.87      8.27 o 
  -6   5  18       74.89       74.92      8.23 o 
  -5   5  18       18.71       18.62      4.23 o 
  -4   5  18       11.34       14.64      3.59 o 
  -3   5  18        3.64        9.23      3.97 o 
  -2   5  18       38.48       33.08      3.88 o 
  -1   5  18      290.54      259.13      7.21 o 
   0   5  18      128.54      133.22      5.71 o 
   1   5  18        7.99        5.38      2.94 o 
   2   5  18        7.30       13.56      3.75 o 
   3   5  18        1.42        1.11      3.64 o 
   4   5  18        0.53        4.36      4.55 o 
  -6   6  18        0.67        3.33      4.60 o 
  -5   6  18       23.71       25.78      7.78 o 
  -4   6  18        0.01       -1.33      4.18 o 
  -3   6  18        2.71       -0.70      5.28 o 
  -2   6  18      270.32      239.85     18.65 o 
  -1   6  18        7.85       11.09      3.94 o 
   0   6  18        1.21        0.49      3.39 o 
   1   6  18       53.90       56.03      4.45 o 
   2   6  18        0.39        7.64     10.38 o 
 -11   1  19        0.30       -2.03      3.39 o 
 -10   1  19      128.25      136.66      6.63 o 
  -9   1  19      178.51      181.63      7.26 o 
  -8   1  19       33.75       39.92      4.00 o 
  -7   1  19       12.68       15.49      2.91 o 
  -6   1  19      119.29      123.47      5.45 o 
  -5   1  19      391.13      428.66      9.88 o 
  -4   1  19       92.58       73.86      4.06 o 
  -3   1  19        2.38       18.04      7.13 o 
  -2   1  19     1695.00     1671.14     21.06 o 
  -1   1  19      448.07      442.66      7.13 o 
   0   1  19        4.05        1.97      2.18 o 
   1   1  19      609.32      595.91      8.89 o 
   2   1  19     2938.56     2909.11     35.67 o 
   3   1  19       86.07       84.92      3.84 o 
   4   1  19       40.43       46.30      3.78 o 
   5   1  19       92.72       98.70      4.34 o 
   6   1  19      173.19      188.38      5.90 o 
   7   1  19        6.06        5.04      3.93 o 
 -11   2  19      295.12      275.59      9.50 o 
 -10   2  19       72.56       75.66      7.45 o 
  -9   2  19       36.99       31.30      4.31 o 
  -8   2  19       19.00        8.48      3.38 o 
  -7   2  19       30.66       28.65      3.91 o 
  -6   2  19       91.51       90.87      5.65 o 
  -5   2  19      220.27      232.25     10.18 o 
  -4   2  19        0.03       -2.27      2.42 o 
  -3   2  19       53.61       56.13      3.50 o 
  -2   2  19      178.59      175.13      4.25 o 
  -1   2  19      206.07      211.45      5.11 o 
   0   2  19        6.30       15.02      2.56 o 
   1   2  19      129.36      153.19      4.66 o 
   2   2  19      280.89      291.54      6.23 o 
   3   2  19      456.11      463.49     10.91 o 
   4   2  19      165.02      162.16      5.27 o 
   5   2  19       24.11       29.09      3.26 o 
   6   2  19      192.34      197.33      5.97 o 
 -10   3  19       90.44       83.65      6.03 o 
  -9   3  19       11.15        8.73      6.29 o 
  -8   3  19      102.85      102.69      6.28 o 
  -7   3  19       15.75       16.36      3.87 o 
  -6   3  19      221.39      199.44      8.08 o 
  -5   3  19        0.05        1.31      2.85 o 
  -4   3  19      138.19      143.14      6.08 o 
  -3   3  19      151.83      161.75      5.56 o 
  -2   3  19       39.56       44.77      2.51 o 
  -1   3  19       76.18       81.12      3.67 o 
   0   3  19      149.62      156.82      5.41 o 
   1   3  19      145.83      143.67      4.68 o 
   2   3  19       42.35       47.56      3.29 o 
   3   3  19      623.45      570.93     11.02 o 
   4   3  19       12.89        6.67      2.80 o 
   5   3  19       11.29        6.43      2.95 o 
   6   3  19       80.03       89.74      4.62 o 
  -9   4  19        1.43       -0.87      4.01 o 
  -8   4  19       98.20      100.20      6.84 o 
  -7   4  19      240.48      248.55      9.79 o 
  -6   4  19      115.11      115.15      6.90 o 
  -5   4  19       74.08       67.34      5.09 o 
  -4   4  19       58.48       57.67      4.42 o 
  -3   4  19       77.51       72.56      4.66 o 
  -2   4  19      125.94      113.20      5.04 o 
  -1   4  19       14.76       16.66      3.80 o 
   0   4  19       31.51       24.85      3.08 o 
   1   4  19      143.34      143.74      5.21 o 
   2   4  19      312.89      302.99      8.35 o 
   3   4  19      115.56       96.38      5.43 o 
   4   4  19      282.76      276.01      7.63 o 
   5   4  19       11.63       10.59      3.95 o 
  -8   5  19       69.26       61.12      8.47 o 
  -7   5  19       83.08       88.93     10.94 o 
  -6   5  19       15.46       19.35      4.77 o 
  -5   5  19        0.55       -4.64      3.25 o 
  -4   5  19       23.87       15.71      3.72 o 
  -3   5  19      239.13      222.75      8.88 o 
  -2   5  19      363.24      332.06     10.92 o 
  -1   5  19       94.82       93.65      7.38 o 
   0   5  19        1.32        2.75      3.16 o 
   1   5  19      178.16      183.07      5.96 o 
   2   5  19      154.97      159.43      6.78 o 
   3   5  19        2.06       -1.25      3.79 o 
  -5   6  19        0.06        6.38      4.51 o 
  -4   6  19       12.27        6.62      8.85 o 
  -3   6  19       61.77       60.84      7.19 o 
  -2   6  19       22.89       16.90      5.74 o 
  -1   6  19        0.33        3.86      3.89 o 
   0   6  19        0.21       -1.05      3.40 o 
   1   6  19        6.80        6.79      3.66 o 
 -11   0  20        0.06       -8.91      5.48 o 
 -10   0  20       56.18       56.83      7.78 o 
  -9   0  20       26.38       36.19      5.13 o 
  -8   0  20        2.58        0.49      6.46 o 
  -7   0  20        3.77        7.44      4.06 o 
  -6   0  20       97.14      102.98      7.10 o 
  -5   0  20       67.78       81.06      6.49 o 
  -4   0  20       89.55       99.31      9.13 o 
  -3   0  20      859.02      832.28     22.90 o 
  -2   0  20        8.48       14.16      3.07 o 
  -1   0  20      585.56      619.40     12.18 o 
   0   0  20      460.00      478.80     11.67 o 
   1   0  20      629.85      597.89     13.70 o 
   2   0  20     1526.92     1561.99     26.43 o 
   3   0  20     1362.06     1406.14     28.85 o 
   4   0  20      136.66      138.44      7.10 o 
   5   0  20      512.88      528.29     15.57 o 
   6   0  20        0.63        1.00      4.13 o 
 -11   1  20       11.55       18.23      4.62 o 
 -10   1  20        1.54        7.01      3.59 o 
  -9   1  20        6.37        8.33      3.37 o 
  -8   1  20       91.33       90.77      5.54 o 
  -7   1  20      325.61      336.18      8.76 o 
  -6   1  20        0.02        0.25      2.61 o 
  -5   1  20       74.91       80.87      4.52 o 
  -4   1  20      420.09      419.19      9.87 o 
  -3   1  20       10.27       19.09      3.37 o 
  -2   1  20       19.01       18.35      2.05 o 
  -1   1  20        1.08        1.35      1.87 o 
   0   1  20        3.18        6.71      2.33 o 
   1   1  20      164.02      260.83     10.66 o 
   2   1  20     1930.64     1959.45     23.00 o 
   3   1  20       97.18       93.44      5.16 o 
   4   1  20        2.66       -0.22      2.59 o 
   5   1  20      179.72      192.22      5.88 o 
   6   1  20      127.19      155.82      5.76 o 
 -11   2  20      124.09      134.98      7.18 o 
 -10   2  20        6.74        4.14      3.71 o 
  -9   2  20       49.07       44.00      6.19 o 
  -8   2  20      432.62      405.21     11.60 o 
  -7   2  20       26.71       30.23      4.01 o 
  -6   2  20       31.07       27.24      3.88 o 
  -5   2  20       79.07       69.73      4.31 o 
  -4   2  20       34.18       32.82      3.41 o 
  -3   2  20     1173.62     1163.23     18.93 o 
  -2   2  20      208.42      202.80      4.60 o 
  -1   2  20       24.40       23.60      2.76 o 
   0   2  20      136.12      136.17      4.88 o 
   1   2  20        8.55       14.40      2.58 o 
   2   2  20      398.99      386.08      8.02 o 
   3   2  20       10.87       15.20      2.83 o 
   4   2  20        3.41        5.86      2.72 o 
   5   2  20        3.97        4.69      2.90 o 
   6   2  20       85.14      112.04      5.42 o 
 -10   3  20       32.19       31.35      4.88 o 
  -9   3  20       40.53       43.11      5.09 o 
  -8   3  20        0.02        1.60      3.76 o 
  -7   3  20       56.32       54.13      5.07 o 
  -6   3  20      221.18      212.74      8.46 o 
  -5   3  20      502.21      511.22     11.56 o 
  -4   3  20      101.07      106.12      6.36 o 
  -3   3  20      516.46      510.42     10.24 o 
  -2   3  20        0.07        1.49      2.04 o 
  -1   3  20       18.14       19.91      2.75 o 
   0   3  20       26.33       24.84      3.00 o 
   1   3  20       12.49       12.56      2.65 o 
   2   3  20       50.67       54.42      4.24 o 
   3   3  20        0.29        3.36      3.84 o 
   4   3  20        0.48        2.79      3.11 o 
   5   3  20      124.08      130.46      5.37 o 
  -9   4  20       15.85       15.22      4.59 o 
  -8   4  20       47.49       45.20      5.44 o 
  -7   4  20      690.32      613.05     16.11 o 
  -6   4  20       13.78        9.42      4.01 o 
  -5   4  20       15.40        9.32      3.77 o 
  -4   4  20      199.57      186.19      7.07 o 
  -3   4  20       48.92       53.89      5.15 o 
  -2   4  20        7.97       10.69      3.24 o 
  -1   4  20        4.94        0.88      2.60 o 
   0   4  20       67.27       72.06      3.94 o 
   1   4  20       13.03       19.98      2.90 o 
   2   4  20      120.78      112.70      5.70 o 
   3   4  20        1.27        0.23      3.65 o 
   4   4  20       25.49       36.94      5.22 o 
  -7   5  20       39.66       31.52      5.34 o 
  -6   5  20      236.84      194.91      9.35 o 
  -5   5  20       63.97       61.36      5.01 o 
  -4   5  20        1.26       -2.23      4.00 o 
  -3   5  20      113.05      116.51      8.43 o 
  -2   5  20        0.02        0.96      3.32 o 
  -1   5  20        4.36        2.33      3.02 o 
   0   5  20       29.65       18.61      3.57 o 
   1   5  20      218.41      199.60      6.25 o 
   2   5  20        8.51        8.64      3.96 o 
   3   5  20       70.16       78.74      7.88 o 
  -4   6  20       37.77       41.06      6.97 o 
  -3   6  20      407.99      343.75     15.66 o 
  -2   6  20      105.53      118.02     16.35 o 
  -1   6  20        1.07        2.53      4.04 o 
   0   6  20       10.94       12.37      3.69 o 
 -11   1  21       35.37       33.99      5.22 o 
 -10   1  21       84.52       89.69      5.82 o 
  -9   1  21      188.23      203.26      7.98 o 
  -8   1  21       87.45       88.89      5.66 o 
  -7   1  21       23.47       22.92      3.37 o 
  -6   1  21      427.67      450.29     10.63 o 
  -5   1  21      167.24      173.15      6.31 o 
  -4   1  21        0.61        3.35      2.87 o 
  -3   1  21      209.21      224.68      7.10 o 
  -2   1  21      239.61      221.95      4.87 o 
  -1   1  21      142.73      129.68      4.88 o 
   0   1  21      158.01      154.59      4.77 o 
   1   1  21      330.54      392.97      7.37 o 
   2   1  21        1.97        4.16      2.56 o 
   3   1  21       87.69       91.00      4.15 o 
   4   1  21       21.19       20.28      3.29 o 
   5   1  21      533.66      583.84     11.61 o 
   6   1  21      216.00      233.89      6.73 o 
 -10   2  21        0.77        1.92      3.69 o 
  -9   2  21       53.90       55.37      5.10 o 
  -8   2  21       20.58       19.90      4.07 o 
  -7   2  21       84.99       94.33      5.91 o 
  -6   2  21       11.80       14.79      3.74 o 
  -5   2  21       51.59       54.26      4.12 o 
  -4   2  21       47.41       51.60      3.62 o 
  -3   2  21       15.19       22.49      3.07 o 
  -2   2  21       55.63       53.75      2.68 o 
  -1   2  21       97.70       99.54      4.26 o 
   0   2  21       80.84       89.39      3.78 o 
   1   2  21      114.67      143.27      4.71 o 
   2   2  21       66.60       75.22      3.78 o 
   3   2  21      102.55       92.43      5.21 o 
   4   2  21        0.51        0.36      2.76 o 
   5   2  21        1.68        1.92      2.96 o 
 -10   3  21        1.24       -1.76      4.10 o 
  -9   3  21        4.67        5.33      4.13 o 
  -8   3  21      939.81      852.43     20.27 o 
  -7   3  21      213.58      217.31      8.85 o 
  -6   3  21        8.52       11.84      3.89 o 
  -5   3  21      102.27      107.21      5.76 o 
  -4   3  21       21.52       24.15      3.64 o 
  -3   3  21     1958.83     1951.37     30.05 o 
  -2   3  21        7.82        7.98      2.78 o 
  -1   3  21       49.76       51.58      3.39 o 
   0   3  21       35.50       32.79      3.23 o 
   1   3  21       62.49       72.96      3.58 o 
   2   3  21       10.76       15.03      3.62 o 
   3   3  21      152.92      156.21      9.13 o 
   4   3  21       17.36       15.24      4.10 o 
   5   3  21       59.78       60.57      4.66 o 
  -9   4  21       14.21       22.74      5.66 o 
  -8   4  21       15.28       13.43      4.68 o 
  -7   4  21        1.27        2.33      4.12 o 
  -6   4  21        1.23        0.11      3.74 o 
  -5   4  21        3.19        2.54      3.32 o 
  -4   4  21      163.07      160.65      6.90 o 
  -3   4  21        1.62        5.18      3.78 o 
  -2   4  21      113.35      119.92      9.17 o 
  -1   4  21      241.78      215.75      6.05 o 
   0   4  21      126.69      125.73      5.17 o 
   1   4  21       24.27       19.21      3.02 o 
   2   4  21      190.13      167.37      6.78 o 
   3   4  21       96.89      100.13      5.79 o 
  -7   5  21      132.83      107.99      8.12 o 
  -6   5  21        0.30       -0.38      4.22 o 
  -5   5  21        7.32       11.98      3.86 o 
  -4   5  21      221.69      201.99      8.95 o 
  -3   5  21      236.92      212.35     12.02 o 
  -2   5  21      350.53      330.18     13.14 o 
  -1   5  21       14.14       16.16      3.97 o 
   0   5  21      175.67      183.19      6.72 o 
   1   5  21        0.11        1.68      3.20 o 
   2   5  21       22.42       19.78      4.38 o 
 -10   0  22       93.96       93.87      9.67 o 
  -9   0  22       76.78       84.93      7.17 o 
  -8   0  22     1070.91     1136.19     38.30 o 
  -7   0  22       72.32       77.43      6.82 o 
  -6   0  22        6.06       -1.22      6.46 o 
  -5   0  22      277.90      297.65     11.86 o 
  -4   0  22      259.42      270.73     28.62 o 
  -3   0  22      126.13      135.31      9.04 o 
  -2   0  22      339.64      339.07      9.27 o 
  -1   0  22      117.12      115.41      5.85 o 
   0   0  22        0.71        0.86      3.60 o 
   1   0  22        8.63       15.73      3.72 o 
   2   0  22      195.42      192.53      9.53 o 
   3   0  22      114.41      103.21      7.73 o 
   4   0  22      171.35      170.09      8.11 o 
   5   0  22       92.34       78.43      6.28 o 
 -10   1  22       44.01       45.84      4.90 o 
  -9   1  22        9.13        7.31      3.66 o 
  -8   1  22       12.41       16.96      4.05 o 
  -7   1  22       47.42       47.85      4.16 o 
  -6   1  22       43.51       44.84      4.01 o 
  -5   1  22       72.60       81.23      4.74 o 
  -4   1  22        1.57        4.30      2.88 o 
  -3   1  22      148.06      169.73      6.43 o 
  -2   1  22       54.18       52.93      2.72 o 
  -1   1  22       10.69        6.75      2.59 o 
   0   1  22       98.95      116.96      4.36 o 
   1   1  22       57.31       64.29      3.35 o 
   2   1  22        0.25       -2.88      2.51 o 
   3   1  22        0.18       -4.71      3.72 o 
   4   1  22       14.34        9.48      6.06 o 
   5   1  22        2.14        7.12      4.09 o 
 -10   2  22        8.20        2.91      3.98 o 
  -9   2  22       15.31       13.62      4.19 o 
  -8   2  22     1129.78     1085.71     24.17 o 
  -7   2  22      108.25      115.05      6.77 o 
  -6   2  22        2.75       -2.22      3.33 o 
  -5   2  22        0.03        1.98      2.89 o 
  -4   2  22      252.89      264.93      7.18 o 
  -3   2  22        0.04       -4.70      2.60 o 
  -2   2  22        1.74        4.34      2.20 o 
  -1   2  22      198.71      207.46      5.82 o 
   0   2  22      716.39      763.74     11.94 o 
   1   2  22      232.71      243.70      5.85 o 
   2   2  22        0.20        6.53      4.13 o 
   3   2  22       71.75       73.28      4.97 o 
   4   2  22      113.88      131.29      6.48 o 
   5   2  22       35.36       41.15      4.27 o 
  -9   3  22      165.97      162.11      8.29 o 
  -8   3  22      299.90      253.39      9.78 o 
  -7   3  22      424.30      414.50     12.47 o 
  -6   3  22      108.87      108.99      6.77 o 
  -5   3  22        7.03        8.80      3.42 o 
  -4   3  22       30.64       25.80      3.80 o 
  -3   3  22      703.71      708.52     13.18 o 
  -2   3  22       76.29       79.49      4.62 o 
  -1   3  22      369.31      379.49      8.06 o 
   0   3  22       50.33       49.25      3.62 o 
   1   3  22       59.11       70.00      5.01 o 
   2   3  22       51.73       59.39      4.67 o 
   3   3  22        0.32       -4.42      3.67 o 
   4   3  22        9.09        5.60      4.11 o 
  -8   4  22       12.43        8.61      4.58 o 
  -7   4  22        0.18       -2.25      3.97 o 
  -6   4  22        0.21        0.13      3.82 o 
  -5   4  22        4.33        3.75      3.42 o 
  -4   4  22      162.83      155.92      6.92 o 
  -3   4  22      410.20      365.32     13.82 o 
  -2   4  22       22.61       19.34      3.66 o 
  -1   4  22       17.26       16.24      3.07 o 
   0   4  22      211.42      213.25      6.32 o 
   1   4  22       78.40       85.36      4.04 o 
   2   4  22        0.47        1.27      3.75 o 
   3   4  22        6.59        8.44      4.17 o 
  -6   5  22        0.60        1.59      3.81 o 
  -5   5  22       10.04        9.17      4.62 o 
  -4   5  22       23.25       36.08      5.41 o 
  -3   5  22       41.85       31.30      9.27 o 
  -2   5  22       14.14        8.30     10.20 o 
  -1   5  22      102.58      122.04      7.94 o 
   0   5  22        0.23        2.79      3.84 o 
   1   5  22      191.36      211.47      7.16 o 
 -10   1  23       48.12       45.32      5.07 o 
  -9   1  23       11.43        4.90      3.92 o 
  -8   1  23      539.14      540.55     14.40 o 
  -7   1  23       37.40       40.27      4.09 o 
  -6   1  23       65.95       59.52      4.53 o 
  -5   1  23      197.43      191.66      8.98 o 
  -4   1  23      132.53      142.58      6.28 o 
  -3   1  23      110.73      143.67      9.13 o 
  -2   1  23      469.90      435.57      8.44 o 
  -1   1  23       27.76       29.52      2.86 o 
   0   1  23      312.41      337.52      6.96 o 
   1   1  23      126.98      127.30      5.25 o 
   2   1  23       73.57       77.95      4.96 o 
   3   1  23      102.79      102.05      5.69 o 
   4   1  23       16.01       18.51      4.18 o 
 -10   2  23       25.11       24.59      6.04 o 
  -9   2  23       76.11       71.78      6.18 o 
  -8   2  23      785.58      746.49     18.40 o 
  -7   2  23       14.19        5.28      3.95 o 
  -6   2  23       42.60       42.59      4.82 o 
  -5   2  23      562.76      579.08     12.95 o 
  -4   2  23       42.98       50.26      3.96 o 
  -3   2  23        0.15       -3.33      2.70 o 
  -2   2  23      105.47      107.44      4.29 o 
  -1   2  23        5.88       10.41      2.79 o 
   0   2  23        1.94        8.73      2.74 o 
   1   2  23      176.90      181.96      5.27 o 
   2   2  23       35.34       42.40      4.29 o 
   3   2  23      121.89      117.94      6.16 o 
   4   2  23       49.65       59.28      5.17 o 
  -9   3  23       36.38       49.90      6.10 o 
  -8   3  23      123.83      100.45      6.90 o 
  -7   3  23       12.04       12.25      4.30 o 
  -6   3  23        0.52        5.01      3.84 o 
  -5   3  23      370.71      374.58     10.04 o 
  -4   3  23       11.71        6.67      3.46 o 
  -3   3  23      218.96      212.78      8.78 o 
  -2   3  23       49.75       53.75      3.96 o 
  -1   3  23      152.48      150.39      5.37 o 
   0   3  23       19.82       12.11      3.02 o 
   1   3  23        0.27       -0.92      2.71 o 
   2   3  23      135.27      138.62      6.41 o 
   3   3  23        6.27        5.12      4.00 o 
  -8   4  23      163.51      175.18      8.97 o 
  -7   4  23       17.98       21.06      4.97 o 
  -6   4  23        2.04        0.14      4.07 o 
  -5   4  23       49.91       38.72      5.06 o 
  -4   4  23      443.98      447.35     13.12 o 
  -3   4  23      112.05      109.26      8.29 o 
  -2   4  23        6.50        9.88      5.36 o 
  -1   4  23       11.85        9.81      3.02 o 
   0   4  23       32.73       33.80      3.61 o 
   1   4  23        0.86        3.12      3.26 o 
   2   4  23        1.81        0.16      3.87 o 
  -5   5  23       24.73       15.47      5.07 o 
  -4   5  23       54.04       47.23      7.31 o 
  -3   5  23       39.81       33.77      6.72 o 
  -2   5  23       54.22       52.25      7.02 o 
  -1   5  23        3.26        6.10      4.13 o 
   0   5  23       24.02       32.82      4.07 o 
 -10   0  24        6.44        0.64      6.69 o 
  -9   0  24      794.40      792.08     32.10 o 
  -8   0  24        4.35       -4.12     11.66 o 
  -7   0  24       10.13        2.16      6.71 o 
  -6   0  24        0.04        0.84      4.52 o 
  -5   0  24      355.91      380.91     28.03 o 
  -4   0  24     1230.99     1273.49     33.74 o 
  -3   0  24      134.89      134.15      8.90 o 
  -2   0  24       14.87       18.01      3.68 o 
  -1   0  24      175.88      166.81     12.56 o 
   0   0  24      585.36      643.85     15.01 o 
   1   0  24      388.28      388.17     10.62 o 
   2   0  24      149.54      160.78     10.96 o 
   3   0  24      169.12      163.97      9.70 o 
   4   0  24       51.76       61.80     10.85 o 
 -10   1  24       25.18       29.31      4.79 o 
  -9   1  24        0.05       -5.29      3.77 o 
  -8   1  24        3.13       -3.37      4.63 o 
  -7   1  24      111.77      118.92      6.08 o 
  -6   1  24       70.50       72.68      5.06 o 
  -5   1  24      107.28      114.21      6.82 o 
  -4   1  24       12.31       15.00      4.54 o 
  -3   1  24      405.07      418.03      9.44 o 
  -2   1  24        7.12        4.95      2.50 o 
  -1   1  24        1.72        2.06      2.58 o 
   0   1  24        3.26        5.60      2.75 o 
   1   1  24       57.84       60.94      3.50 o 
   2   1  24       82.01       91.05      5.35 o 
   3   1  24        0.41       -0.40      4.36 o 
   4   1  24       16.27       15.47      5.37 o 
  -9   2  24       14.75       14.17      4.46 o 
  -8   2  24      131.09      118.06      7.33 o 
  -7   2  24        0.01       -4.15      3.71 o 
  -6   2  24        0.12        0.89      3.81 o 
  -5   2  24      115.82      116.02      5.43 o 
  -4   2  24       84.31       91.71      5.05 o 
  -3   2  24        6.18        2.64      3.49 o 
  -2   2  24        1.90       10.33      3.05 o 
  -1   2  24      575.36      599.75     11.00 o 
   0   2  24      741.32      788.20     12.43 o 
   1   2  24      165.77      160.45      5.19 o 
   2   2  24      196.18      216.64      7.50 o 
   3   2  24      395.10      403.62     11.19 o 
  -8   3  24       14.34       10.81      4.58 o 
  -7   3  24       39.22       41.66      5.34 o 
  -6   3  24       42.01       38.10      5.23 o 
  -5   3  24      153.64      140.49      6.94 o 
  -4   3  24      803.04      768.29     15.95 o 
  -3   3  24       81.08       84.30      7.75 o 
  -2   3  24        3.95        1.09      3.03 o 
  -1   3  24       15.03        9.02      2.99 o 
   0   3  24        0.02       -7.00      3.50 o 
   1   3  24      219.18      197.56      5.71 o 
   2   3  24      137.57      145.74      6.75 o 
  -7   4  24       25.16       32.80      5.32 o 
  -6   4  24        0.23       -1.90      3.76 o 
  -5   4  24        0.04       -0.93      3.70 o 
  -4   4  24       41.98       43.98      5.61 o 
  -3   4  24      440.59      401.62     15.05 o 
  -2   4  24       13.53       15.35      5.74 o 
  -1   4  24       21.33       26.95      3.68 o 
   0   4  24       18.88       20.96      3.31 o 
   1   4  24       10.74       10.86      3.37 o 
  -3   5  24       38.08       37.16      6.97 o 
  -9   1  25       11.59       13.74      4.44 o 
  -8   1  25       49.50       37.53      5.73 o 
  -7   1  25      104.42      109.08      6.92 o 
  -6   1  25        9.08       11.11      3.63 o 
  -5   1  25      170.59      164.72      7.02 o 
  -4   1  25      353.62      380.63     10.22 o 
  -3   1  25      231.01      259.63      8.39 o 
  -2   1  25       33.35       32.27      3.63 o 
  -1   1  25       27.51       34.86      3.16 o 
   0   1  25      765.27      818.48     12.80 o 
   1   1  25      252.19      292.40      6.62 o 
   2   1  25       46.44       44.96      4.56 o 
   3   1  25        3.14        2.08      4.00 o 
  -9   2  25        0.07       -1.26      4.24 o 
  -8   2  25        6.34        3.16      4.29 o 
  -7   2  25       31.74       31.67      5.02 o 
  -6   2  25        1.28        4.47      4.03 o 
  -5   2  25       26.55       36.53      4.84 o 
  -4   2  25        0.96       -1.12      3.11 o 
  -3   2  25        0.03       -2.04      4.23 o 
  -2   2  25       18.69       17.73      3.40 o 
  -1   2  25      137.64      156.46      5.25 o 
   0   2  25      694.70      759.59     12.14 o 
   1   2  25      441.96      488.00      8.89 o 
   2   2  25      107.31      114.84      8.18 o 
   3   2  25       23.96       28.98      4.59 o 
  -8   3  25       89.61       73.99      6.69 o 
  -7   3  25        0.52        0.94      4.35 o 
  -6   3  25       74.65       67.74      7.52 o 
  -5   3  25        1.68        0.56      3.77 o 
  -4   3  25       17.42       15.24      4.76 o 
  -3   3  25        0.27        9.08     10.59 o 
  -2   3  25       70.43       71.21      6.15 o 
  -1   3  25        1.48        2.07      2.96 o 
   0   3  25       84.30       90.12      4.71 o 
   1   3  25      104.04      101.80      4.86 o 
   2   3  25       46.15       56.04      5.09 o 
  -6   4  25       17.99       15.02      4.40 o 
  -5   4  25       34.76       41.64      5.81 o 
  -4   4  25        0.24        7.65      5.96 o 
  -3   4  25        0.13        2.08      5.70 o 
  -2   4  25        2.76       -0.11      5.47 o 
  -1   4  25      359.88      366.68     13.61 o 
   0   4  25       43.02       48.23      5.23 o 
  -9   0  26       96.80       74.37     10.39 o 
  -8   0  26       94.75       96.85      8.52 o 
  -7   0  26       96.72       94.90     12.03 o 
  -6   0  26       18.22       23.45      5.84 o 
  -5   0  26      211.57      217.79     11.33 o 
  -4   0  26       48.44       53.39      6.69 o 
  -3   0  26       21.58       23.44      8.81 o 
  -2   0  26       68.82       80.27      7.81 o 
  -1   0  26      467.36      475.07     12.39 o 
   0   0  26        3.96        1.59      4.18 o 
   1   0  26      350.30      404.90     13.83 o 
   2   0  26        0.49       -1.73      5.27 o 
  -9   1  26       61.96       58.01      5.98 o 
  -8   1  26        1.78       -3.51      4.83 o 
  -7   1  26       28.97       32.62      5.13 o 
  -6   1  26      133.60      135.50      7.37 o 
  -5   1  26        1.72       -2.99      4.78 o 
  -4   1  26        0.75        2.19      3.30 o 
  -3   1  26       36.91       40.32      5.67 o 
  -2   1  26        4.60        0.51      4.16 o 
  -1   1  26        1.74        5.62      2.84 o 
   0   1  26      649.43      691.26     11.38 o 
   1   1  26       56.49       64.26      5.46 o 
   2   1  26        1.82        1.94      3.84 o 
  -8   2  26       48.23       47.96      5.74 o 
  -7   2  26      148.15      148.22      8.26 o 
  -6   2  26       46.87       44.31      5.84 o 
  -5   2  26     1260.83     1343.35     25.07 o 
  -4   2  26       82.56       84.03      5.07 o 
  -3   2  26        0.59        0.57      4.47 o 
  -2   2  26        8.07        2.85      4.80 o 
  -1   2  26        6.07        7.94      2.96 o 
   0   2  26      396.09      441.33      8.54 o 
   1   2  26       66.97       65.09      4.21 o 
   2   2  26        0.08        1.48      3.99 o 
  -7   3  26       55.56       65.54      6.68 o 
  -6   3  26       10.92       10.12      6.20 o 
  -5   3  26       23.75       23.31      4.51 o 
  -4   3  26       14.87       13.98      4.87 o 
  -3   3  26       17.32       11.44      7.75 o 
  -2   3  26        2.82       12.14      4.87 o 
  -1   3  26       59.84       60.95      6.01 o 
   0   3  26       84.41       85.96      4.29 o 
   1   3  26       42.97       44.51      4.07 o 
  -4   4  26       15.01       14.46      6.70 o 
  -3   4  26        8.80       12.86      8.41 o 
  -2   4  26        5.40       12.08      8.15 o 
  -8   1  27       24.58       30.77      5.46 o 
  -7   1  27       21.25       26.27      5.18 o 
  -6   1  27       81.31       78.57      5.71 o 
  -5   1  27       25.06       24.70      4.33 o 
  -4   1  27       52.27       54.78      4.61 o 
  -3   1  27      202.96      222.57      9.59 o 
  -2   1  27      101.34      104.75      6.17 o 
  -1   1  27       62.35       69.52      3.84 o 
   0   1  27        1.60        6.96      3.07 o 
   1   1  27      111.55      117.08      7.10 o 
  -7   2  27       18.65       15.51      4.93 o 
  -6   2  27      104.44       94.90      6.24 o 
  -5   2  27      364.08      387.23     10.88 o 
  -4   2  27       69.38       78.26      5.73 o 
  -3   2  27        0.02       -1.95      4.66 o 
  -2   2  27      125.18      121.06      7.59 o 
  -1   2  27       88.67       95.11      4.30 o 
   0   2  27        0.00        0.39      3.04 o 
   1   2  27       25.35       14.10      4.15 o 
  -6   3  27       49.48       56.34      5.37 o 
  -5   3  27      423.15      406.15     13.02 o 
  -4   3  27       36.60       31.42      7.14 o 
  -3   3  27       19.99       30.23      8.70 o 
  -2   3  27      175.12      169.58      8.72 o 
  -1   3  27       63.06       63.03      5.73 o 
  -7   0  28       51.96       50.33      7.53 o 
  -6   0  28       22.85       30.78      6.81 o 
  -5   0  28      123.50      111.80      9.30 o 
  -4   0  28       30.22       32.80      9.83 o 
  -3   0  28        2.75       -2.14      6.39 o 
  -2   0  28        0.11       -2.92      5.98 o 
  -1   0  28        0.84        0.92      4.20 o 
   0   0  28      219.36      230.82     11.84 o 
   1   0  28        2.74        2.08      5.53 o 
  -7   1  28       48.17       60.34      6.33 o 
  -6   1  28        1.07        0.87      4.00 o 
  -5   1  28        0.41       -0.07      3.82 o 
  -4   1  28       67.27       70.42      6.98 o 
  -3   1  28        0.31        2.41      5.02 o 
  -2   1  28       19.58       20.77      4.92 o 
  -1   1  28       27.10       32.89      3.45 o 
   0   1  28        0.01        0.73      3.09 o 
  -6   2  28       11.61       13.68      5.85 o 
  -5   2  28        4.74       12.40      4.32 o 
  -4   2  28       28.07       16.41      5.64 o 
  -3   2  28        8.75       14.38      5.24 o 
  -2   2  28      354.86      385.02     10.84 o 
  -1   2  28       79.40       74.36      4.71 o 
  -4   3  28       72.13       73.40      8.72 o 
  -3   3  28      133.87      135.33     10.08 o 
  -6   1  29      152.66      151.30      7.70 o 
  -5   1  29       42.87       44.02      4.76 o 
  -4   1  29      116.48      119.28      8.12 o 
  -3   1  29       43.07       42.46      5.58 o 
  -2   1  29        2.41        4.50      4.59 o 
  -1   1  29      322.40      316.36      8.27 o 
  -4   2  29       10.08       10.52      5.57 o 
  -3   2  29       23.79       29.70      7.02 o 
  -4   0  30        8.21        4.90      7.15 o 
  -3   0  30      172.16      193.07     12.07 o 
                                                 
